# Supplementary material for: A revised SNP-based barcoding scheme for typing Mycobacterium tuberculosis complex isolates
Source: mSphere. 2023 Jun 14;8(4):e00169-23. doi: 10.1128/msphere.00169-23 (PMC10449489; doi:10.1128/msphere.00169-23)
Supplement: Table S1 — Confirmatory data set of 670 MTBC isolates. [file msphere.00169-23-s0007.xlsx]

## Sheet: Supplementary Table 1
Supplementary Table 1. The confirmatory dataset of 670 MTBC isolates
Sample	Country of isolation	Total sequences	Sequence length	Average sequence length	%GC	Deduplicated sequences	Reads mapped	%Reads mapped	Average mapping quality	Average coverage depth	Average variant depth	no. of SNPs	level 1	level 2	level 3	level 4	level 5
DRR034399	Japan	1980223	35-301	246.846	64	1950220	1930389	98.9831	30.9	99.28	41.8	1512	L2	L2.2	L2.2.C
DRR130112	Japan	1414140	35-350	265.166	65	1295666	1282480	98.9823	31.8	70.83	40.6	1628	L2	L2.2	L2.2.M2	L2.2.M2.1
DRR130221	Japan	1798558	35-350	291.745	65	1752400	1739883	99.2857	32	111.46	71.5	1578	L2	L2.2	L2.2.C
DRR188513	Japan	2249971	30-350	283.119	65	2184450	2165868	99.1494	31.3	137.18	85.9	1563	L2	L2.2	L2.2.A
DRR188525	Japan	2079338	30-350	283.657	65	2007428	1993154	99.2889	31.4	126.43	78	1578	L2	L2.2	L2.2.A
DRR188562	Japan	1755131	30-350	278.533	65	1697372	1685202	99.283	31.3	104.8	60.7	1553	L2	L2.2	L2.2.AA3	L2.2.AA3.1
DRR188576	Japan	2474866	30-350	282.316	65	2401466	2381143	99.1537	31.5	151.17	88.7	919	L4	L4.4	L4.4.2
DRR188583	Japan	2111542	30-350	279.968	65	2030252	2014098	99.2043	33	128.59	81.6	1531	L2	L2.2	L2.2.AA3	L2.2.AA3.2
DRR188586	Japan	1985325	30-350	281.039	65	1899038	1884067	99.2117	32.9	121.09	76.5	1616	L2	L2.2	L2.2.E
DRR188592	Japan	2645601	30-350	285.695	65	2559144	2540940	99.2887	32.7	164.61	108.5	1627	L2	L2.2	L2.2.M4	L2.2.M4.7
DRR188593	Japan	1829836	30-350	284.318	65	1759376	1746738	99.2817	32.6	113.24	69.9	1601	L2	L2.2	L2.2.AA1	Bmyc3
DRR188607	Japan	1471413	30-350	285.617	65	1424890	1414597	99.2776	31.3	90.35	54.4	1606	L2	L2.2	L2.2.AA1	Bmyc3
DRR188612	Japan	1636497	30-350	282.333	65	1586942	1576309	99.33	31.3	99.46	60.7	1606	L2	L2.2	L2.2.M2	L2.2.M2.4
DRR188623	Japan	2116346	30-350	283.934	65	2044598	2029545	99.2638	32.7	130.83	82.4	1574	L2	L2.2	L2.2.E
DRR188673	Japan	1922589	30-350	285.469	65	1865086	1852012	99.299	31.1	117.58	73.1	1594	L2	L2.2	L2.2.AA3	L2.2.AA3.2
DRR188676	Japan	2026257	30-350	285.62	66	1952070	1940106	99.3871	32.7	126.2	77.7	1643	L2	L2.2	L2.2.M2	L2.2.M2.4
DRR188679	Japan	1911839	30-350	290.62	65	1854290	1837574	99.0985	31	118.78	77.8	2312	L1	L1.1	L1.1.1	L1.1.1.1
DRR188685	Japan	1893722	30-350	284.521	66	1823058	1812013	99.3941	32.7	117.59	68.5	1596	L2	L2.2	L2.2.AA1	Bmyc3
DRR188699	Japan	2919666	30-350	285.709	65	2839430	2819779	99.3079	30.6	178.13	100.7	979	L4	L4.5
DRR188700	Japan	2217870	30-350	282.041	65	2148502	2134763	99.3605	30.5	133.38	80.6	1614	L2	L2.2	L2.2.E
DRR188723	Japan	2006738	30-350	280.39	65	1950060	1933275	99.1393	30.3	118.78	71.4	1589	L2	L2.2	L2.2.AA2
DRR188726	Japan	2086558	30-350	278.333	65	2024728	2009025	99.2244	30.4	122.72	73.8	1572	L2	L2.2	L2.2.AA1	Bmyc3
DRR188729	Japan	1593127	30-350	274.171	65	1529988	1519170	99.2929	33.3	95.18	58.2	1612	L2	L2.2	L2.2.M2	L2.2.M2.4
DRR188830	Japan	1619246	30-350	274.343	65	1553704	1541038	99.1848	31.6	95.51	56.3	1553	L2	L2.2	L2.2.AA2
DRR188832	Japan	1956350	30-350	275.358	65	1873304	1854519	98.9972	31.7	115.66	62.2	996	L4	L4.5
DRR188834	Japan	1738013	30-350	279.004	65	1668312	1651242	98.9768	31.5	103.9	65.8	2273	L1	L1.2	L1.2.2	L1.2.2.1
DRR188840	Japan	1664976	30-350	289.269	66	1612066	1604393	99.524	31	103.37	62.7	1668	L2	L2.2	L2.2.M2	L2.2.M2.2
DRR188874	Japan	1813458	30-350	287.72	65	1772002	1759896	99.3168	30.2	110.51	65.9	1620	L2	L2.2	L2.2.AA1	Bmyc3
DRR188883	Japan	2233574	30-350	288.024	65	2191884	2175908	99.2711	30	136.65	78	920	L4	L4.4	L4.4.2
DRR188885	Japan	1977247	30-350	289.837	65	1917234	1907667	99.501	31	123.17	77.1	1613	L2	L2.2	L2.2.M2	L2.2.M2.2
DRR188890	Japan	2685843	30-350	290.794	65	2619460	2599461	99.2365	31.1	167.48	106.4	1571	L3	L3.1	L3.1.3
DRR188926	Japan	2009095	30-350	283.541	65	1947456	1932314	99.2225	31	121.96	74.9	1639	L2	L2.2	L2.2.M2	L2.2.M2.2
DRR188947	Japan	2286426	30-350	284.989	65	2230390	2209792	99.0765	32	141.19	93	2275	L1	L1.2	L1.2.2	L1.2.2.3
DRR188970	Japan	2296671	30-350	288.959	65	2243320	2219850	98.9538	31.3	142.64	95.1	2250	L1	L1.2	L1.2.2	L1.2.2.3
DRR188979	Japan	2408339	30-350	286.947	65	2348670	2334999	99.4179	31.1	148.77	94.4	1644	L2	L2.2	L2.2.M4	L2.2.M4.6
DRR188989	Japan	2258799	30-350	286.199	65	2198062	2179852	99.1715	29.1	133.89	83.8	2282	L1	L1.2	L1.2.2	L1.2.2.3
DRR189004	Japan	1938519	30-350	285.026	65	1877722	1865382	99.3428	30.2	116.75	70	1615	L2	L2.2	L2.2.M3
DRR189021	Japan	2192164	30-350	288.895	65	2125906	2113698	99.4258	30.8	135.71	85.2	1597	L2	L2.2	L2.2.A
DRR189028	Japan	1991953	30-350	287.109	65	1924612	1911123	99.2991	29.8	119.59	71.6	1609	L2	L2.2	L2.2.M4	L2.2.M4.8
DRR189031	Japan	2030879	30-350	286.605	65	1967054	1951178	99.1929	29.7	121.9	72.3	1556	L2	L2.2	L2.2.A
DRR189046	Japan	1995560	30-350	284.983	65	1939380	1926075	99.314	33	124.67	82.6	2236	L1	L1.3	L1.3.2
DRR189054	Japan	2035627	30-350	288.863	65	1979532	1968376	99.4364	32.8	128.87	83.1	1639	L2	L2.2	L2.2.M3
DRR189060	Japan	1626148	30-350	278.476	65	1557112	1548321	99.4354	30.6	96.14	56	1562	L2	L2.2	L2.2.A
DRR189082	Japan	2089397	30-350	284.601	65	2027076	2014441	99.3767	30.9	127.76	75.7	1084	L4	L4.1	L4.1.1	L4.1.1.3
DRR189092	Japan	1714619	30-350	282.285	65	1667784	1654759	99.219	33.5	106.03	66.8	1627	L2	L2.2	L2.2.M2	L2.2.M2.4
ERR025420	Netherlands	5737565	30-116	111.953	64	5733720	5684902	99.1486	26.5	127.04	48.1	957	L4	L4.1	L4.1.2	L4.1.2.1
ERR025422	Netherlands	4339199	30-116	111.929	64	4334746	4295381	99.0919	26.5	95.95	35.2	978	L4	L4.1	L4.1.2	L4.1.2.1
ERR025432	Netherlands	7334888	30-116	111.934	64	7327840	7080940	96.6307	27.3	159.89	67.5	994	L4	L4.2	L4.2.2	L4.2.2.1
ERR025433	Netherlands	4142386	30-116	111.969	64	4140522	4092677	98.8445	27.2	92.58	38.8	992	L4	L4.2	L4.2.2	L4.2.2.1
ERR025435	Netherlands	7007377	30-116	111.956	64	7002912	6932763	98.9983	27.2	156.45	64.6	987	L4	L4.2	L4.2.2	L4.2.2.1
ERR025436	Netherlands	4449443	30-116	111.968	65	4447402	4399172	98.9155	27.2	99.49	37.4	978	L4	L4.2	L4.2.2	L4.2.2.1
ERR025442	Netherlands	4858764	30-116	111.932	64	4854100	4797453	98.833	26.7	107.36	48.2	2119	L1	L1.2	L1.2.2	L1.2.2.2
ERR025443	Netherlands	8035078	30-116	111.911	64	8024874	7937437	98.9104	26.7	177.45	88.3	2127	L1	L1.2	L1.2.2	L1.2.2.2
ERR036187	Malawi	8293713	30-75	74.9824	65	8290044	8242034	99.4209	34.4	135.67	55	865	L4	L4.3	L4.3.4	L4.3.4.1
ERR036191	Malawi	9868810	30-75	74.9904	64	9866422	8448389	85.6277	34.6	138.53	36.5	354	L4	L4.9	L4.9.1
ERR036195	Malawi	8747511	30-75	74.9833	65	8743816	8667783	99.1304	34.4	142.21	67.8	1460	L3	L3.1	L3.1.3	L3.1.3.1
ERR036197	Malawi	6387256	30-75	74.934	65	6376550	6333673	99.3276	34.4	104.03	43.1	861	L4	L4.3	L4.3.4	L4.3.4.2	L4.3.4.2.1
ERR036209	Malawi	6044150	30-75	74.986	65	6042024	5995832	99.2355	34.5	98.7	46.5	1455	L3	L3.1	L3.1.3	L3.1.3.1
ERR036219	Malawi	8548760	30-75	74.994	65	8547474	8495798	99.3954	34.7	139.96	38.4	358	L4	L4.9	L4.9.1
ERR036228	Malawi	6626915	30-75	74.9835	65	6624154	6587064	99.4401	34.7	108.65	40.8	839	L4	L4.3	L4.3.4	L4.3.4.2	L4.3.4.2.1
ERR036229	Malawi	7304800	30-75	74.9845	65	7301932	7265543	99.5017	34.8	119.79	43.9	873	L4	L4.4	L4.4.1	L4.4.1.2
ERR036230	Malawi	7273208	30-75	74.9849	65	7270454	7181454	98.7759	34.7	118.17	59	2236	L1	L1.1	L1.1.3	L1.1.3.4
ERR036243	Malawi	7568188	30-75	74.9852	65	7565368	7481297	98.8887	34.8	123.19	54.8	1431	L3	L3.1	L3.1.1	L3.1.1.1
ERR036246	Malawi	7390778	30-75	74.9857	65	7388122	7343556	99.3968	34.8	121.14	50.6	863	L4	L4.3	L4.3.4	L4.3.4.2	L4.3.4.2.1
ERR037504	Malawi	14653361	30-75	74.9869	65	14648466	9452861	64.5314	34	154.98	39.2	521	L4	L4.9	L4.9.1
ERR039337	United States of America	16914899	75	75	65	16904334	16724792	98.9379	33.7	278.71	74.4	840	L4	L4.3	L4.3.1	L4.3.1.1
ERR040118	Uganda	14539648	30-75	74.8724	65	14492390	14244520	98.2897	31.8	229.49	97.8	1443	L3	L3.3
ERR046750		9322249	75	75	65	9292944	9158476	98.553	30.8	148.01	68.7	2510	M. bovis
ERR046989	United States of America	6505225	75	75	65	6503344	6441263	99.0454	33.7	106.68	55.2	2515	M. bovis
ERR047010	United States of America	7354475	75	75	64	7352560	7311321	99.4391	33.4	122.34	45	842	L4	L4.3	L4.3.1	L4.3.1.1
ERR1023217	Gambia	5693126	125	125	65	5683744	5613531	98.7647	34.5	158.25	115.1	2216	L5	L5.1	L5.1.3
ERR1023219	Gambia	6393468	125	125	65	6384460	6311149	98.8517	34.7	177.88	133.7	2369	L6	L6.3	L6.3.3
ERR1023224	Gambia	5933498	125	125	65	5923522	5855724	98.8554	34.4	164.8	118.1	2251	L5	L5.1	L5.1.2
ERR1023225	Gambia	5473290	125	125	65	5465072	5399700	98.8038	34.5	152.34	111.8	2383	L6	L6.1	L6.1.1
ERR1023226	Gambia	5791300	125	125	65	5783634	5714543	98.8054	34.4	161.11	118.2	2358	L6	L6.2	L6.2.3
ERR1023227	Gambia	5492152	125	125	65	5484158	5419027	98.8124	34.4	152.77	111.9	2340	L6	L6.1	L6.1.2
ERR1023229	Gambia	5776120	125	125	65	5768208	5699637	98.8112	34.5	160.79	118.7	2338	L6	L6.1	L6.1.3
ERR1023230	Gambia	5525222	125	125	65	5517192	5449660	98.776	34.4	153.66	113.2	2378	L6	L6.1	L6.1.3
ERR1023232	Gambia	5906819	125	125	65	5899042	5832785	98.8768	34.6	164.5	121.8	2361	L6	L6.2	L6.2.3
ERR1023244	Gambia	5421081	125	125	65	5413870	5352012	98.8574	34.5	150.84	112	2342	L6	L6.1	L6.1.2
ERR1023281	Gambia	6557317	125	125	65	6548502	6468323	98.7756	34.5	182.2	135.1	2371	L6	L6.2	L6.2.2
ERR1023285	Gambia	5902773	125	125	65	5893782	5829601	98.911	34.6	164.25	122	2355	L6	L6.3	L6.3.3
ERR1023288	Gambia	7037948	125	125	65	7028138	6949311	98.8784	34.7	195.76	147.1	2352	L6	L6.3	L6.3.3
ERR1023293	Gambia	6035358	125	125	65	6026424	5958624	98.875	34.5	167.99	124	2370	L6	L6.1	L6.1.2
ERR1035290	Brazil	5381370	101	101	65	5352352	5311776	99.2419	32.7	119.89	52.9	909	L4	L4.6	L4.6.4
ERR1035303	Brazil	5985438	101	101	64	5944692	5892358	99.1197	31.6	132.56	34.2	913	L4	L4.6	L4.6.4
ERR108132	South Africa	5406124	30-100	99.7789	65	5385890	5365009	99.6123	38	119.33	65.2	924	L4	L4.3	L4.3.2	L4.3.2.1
ERR108134	South Africa	4652560	30-100	99.8176	65	4638268	4612445	99.4433	37.9	102.99	58.8	931	L4	L4.3	L4.3.2	L4.3.2.1
ERR108135	South Africa	4831484	30-100	99.9555	65	4827848	4798936	99.4011	38	106.98	62.5	1008	L4	L4.1	L4.1.1	L4.1.1.3
ERR108137	South Africa	4629092	30-100	99.8	65	4613500	4579268	99.258	38	102	57.8	998	L4	L4.1	L4.1.2
ERR108139	South Africa	4652728	30-100	99.9136	65	4645952	4618858	99.4168	37.8	102.99	58	899	L4	L4.4	L4.4.1	L4.4.1.1	L4.4.1.1.1
ERR108141	South Africa	4536036	30-100	99.7466	65	4516656	4494305	99.5051	37.9	99.99	50.2	600	L4	L4.7
ERR108148	South Africa	4533207	30-100	99.9077	65	4526188	4499699	99.4148	37.9	100.03	62.6	1562	L2	L2.2	L2.2.M4	L2.2.M4.8
ERR1082136	Ghana	6534676	125	125	65	6502522	6450749	99.2038	35	181.38	131.2	2368	L6	L6.3	L6.3.2
ERR1193645	Vietnam	12525582	30-101	99.9334	64	12511483	11621745	92.8886	33.2	139.09	65	854	L4	L4.3	L4.3.1
ERR1193667	East Timor	2316586	30-251	248.145	61	2282316	2262997	99.1535	29.8	100.13	30.1	900	L4	L4.3	L4.3.4	L4.3.4.1
ERR1193682	Switzerland	2625982	30-251	248.535	61	2592562	2575526	99.3429	31.4	112.82	33.9	885	L4	L4.3	L4.3.1
ERR1193707	Mozambique	2929666	30-251	241.131	60	2774518	2690265	96.9633	29.8	113.56	38.8	899	L4	L4.3	L4.3.3
ERR1193713	Gambia	4870872	30-101	99.5682	64	4835184	4736208	97.953	32.8	102.86	34.3	918	L4	L4.3	L4.3.4	L4.3.4.1
ERR1193714	Gambia	6359627	30-101	99.8386	62	6342400	4909550	77.4084	33.8	99.87	30.6	922	L4	L4.3	L4.3.4	L4.3.4.1
ERR1193740	Portugal	2566340	30-251	247.114	61	2514880	2501447	99.4659	31.3	115.23	37.6	956	L4	L4.3	L4.3.4	L4.3.4.1
ERR1193747	South Africa	4125398	30-100	99.9457	65	4121644	4104538	99.585	34.9	91.34	48.3	946	L4	L4.3	L4.3.3
ERR1193754	South Africa	4543830	30-100	99.922	65	4537884	4506656	99.3118	34.9	100.44	53.7	933	L4	L4.3	L4.3.2	L4.3.2.1
ERR1193759	Kenya	6299089	30-101	99.3885	65	6233196	6140547	98.5136	33.6	116.65	40.1	911	L4	L4.3	L4.3.4	L4.3.4.2	L4.3.4.2.1
ERR1193761	Kenya	7248255	30-101	99.2105	65	7150462	7052833	98.6346	33.3	133.15	45.3	892	L4	L4.3	L4.3.1
ERR1193764	Nepal	7380107	30-101	99.1696	66	7275282	7204622	99.0288	33	141.43	45.2	902	L4	L4.3	L4.3.4	L4.3.4.2
ERR1193772	Portugal	6226165	30-101	99.0223	64	6122114	6032255	98.5322	32.4	129.63	45.1	920	L4	L4.3	L4.3.4	L4.3.4.2
ERR1193773	Portugal	6908865	30-101	99.4991	64	6850042	6758743	98.6672	32.6	146.31	48.3	923	L4	L4.3	L4.3.2
ERR1193778	Portugal	5660403	30-101	99.4406	64	5606582	5516248	98.3888	32.4	120.13	39.8	898	L4	L4.3	L4.3.4	L4.3.4.2
ERR1193782	Portugal	6155168	30-101	99.6856	64	6122296	5981853	97.706	31.4	128.85	41.1	880	L4	L4.3	L4.3.3
ERR1193800	Nepal	5740171	30-101	99.7396	64	5715366	5652014	98.8915	33.4	123.86	38.5	909	L4	L4.3	L4.3.3
ERR1193825	Morocco	8906905	30-101	98.9792	65	8752504	8701004	99.4116	33.9	184.59	60.3	894	L4	L4.3	L4.3.1
ERR1193835	Brazil	2294904	30-301	287.401	65	2256878	2245512	99.4964	32.4	142.93	58.1	890	L4	L4.3	L4.3.4	L4.3.4.2
ERR1193838	Portugal	6067121	30-101	99.4386	64	6009372	5963529	99.2371	34	131.14	42.7	908	L4	L4.3	L4.3.4	L4.3.4.2
ERR1193840	Germany	5458122	30-101	99.1302	65	5377658	5344961	99.392	33.6	116.58	35.4	893	L4	L4.3	L4.3.3
ERR1193888	Eswatini	1676049	30-301	284.185	65	1652312	1640004	99.2551	32.6	102.76	40.8	952	L4	L4.3	L4.3.2	L4.3.2.1
ERR1198995	Uganda	32701496	30-51	50.9999	64	32701305	32343368	98.9054	35.9	85.91	38.2	693	L4	L4.6	L4.6.1	L4.6.1.1
ERR1199006	Uganda	27069084	30-51	51	64	27069028	26370129	97.4181	34.8	92.08	34.8	690	L4	L4.6	L4.6.1	L4.6.1.1
ERR1199023	Uganda	14049836	30-51	50.9999	64	14049782	13856706	98.6258	35.2	70.52	21.7	701	L4	L4.6	L4.6.1	L4.6.1.1
ERR1199030	Uganda	18625393	30-51	50.9999	64	18625286	18151940	97.4586	36.1	84.08	31.7	726	L4	L4.6	L4.6.1	L4.6.1.1
ERR1199103	Democratic Republic of the Congo	3533818	30-151	149.063	65	3516732	3466889	98.5827	32.7	111.17	44.4	825	L4	L4.6	L4.6.1	L4.6.1.2
ERR1199108	Democratic Republic of the Congo	4078415	30-151	149.48	65	4062236	4012059	98.7648	32.6	128.66	51.5	830	L4	L4.6	L4.6.1	L4.6.1.2
ERR1199111	Democratic Republic of the Congo	5047490	30-151	147.689	65	5019504	4947106	98.5577	32.3	156.6	62	858	L4	L4.6	L4.6.1	L4.6.1.2
ERR1199115	Democratic Republic of the Congo	5314543	30-151	149.163	65	5293774	5226684	98.7327	32.8	166.93	68.6	832	L4	L4.6	L4.6.1	L4.6.1.2
ERR1199125	Uganda	11565207	30-83	81.9608	65	11555236	11508491	99.5955	33.4	210.18	74.8	792	L4	L4.6	L4.6.1	L4.6.1.1
ERR1199137	Uganda	5004632	30-100	99.3225	65	4947116	4907885	99.207	32.3	107.17	31.2	816	L4	L4.6	L4.6.1	L4.6.1.2
ERR1203060	Ghana	4907418	125	125	65	4879062	4771326	97.7919	35.7	133.97	95.6	2213	L5	L5.1	L5.1.2
ERR1203062	Ghana	5656686	125	125	65	5621032	5560903	98.9303	35.7	156.1	112.8	2358	L6	L6.2	L6.2.3
ERR1203066	Ghana	4873367	125	125	65	4854610	4806565	99.0103	35.4	135.09	96.1	2246	L5	L5.1	L5.1.2
ERR1203069	Ghana	4406408	125	125	65	4397344	4355598	99.0507	35.2	122.77	88.2	2247	L5	L5.1	L5.1.4
ERR1203070	Ghana	4308755	125	125	65	4292766	4254847	99.1167	35.2	119.44	85.2	2279	L5	L5.1	L5.1.5
ERR1203077	Ghana	5189657	125	125	65	5165590	5114397	99.009	35.3	143.81	102.3	2235	L5	L5.1	L5.1.4
ERR1213855	South Korea	6506229	101	101	64	6330646	6279674	99.1948	33.2	139.88	56.9	1567	L2	L2.2	L2.2.M4	L2.2.M4.1
ERR1334040	Gambia	5586789	125	125	65	5578594	5534734	99.2138	33.9	155.7	116.5	2360	L6	L6.3	L6.3.3
ERR1334051	Ghana	4272116	125	125	65	4247594	4197049	98.81	34.4	117.72	84	2279	L5	L5.1	L5.1.5
ERR1462588	Germany	26626968	100	100	64	26598720	25859228	97.2198	35.5	562.52	322.2	2625	M. caprae
ERR1462589	Germany	27183366	100	100	64	27154248	25728026	94.7477	35.1	556.65	318.6	2649	M. caprae
ERR1462596	Germany	28119417	100	100	65	28087616	27568213	98.1508	35.3	597.11	350.7	2652	M. caprae
ERR1465732	Switzerland	7392595	30-101	99.5227	64	7332700	7216940	98.4213	31.6	155.24	50.7	987	L4	L4.1	L4.1.2	L4.1.2.1
ERR1465736		6363489	30-101	99.0405	65	6259460	6182174	98.7653	32.3	128.31	40.9	992	L4	L4.1	L4.1.2
ERR1465740	Ivory Coast	5271760	30-101	98.2974	64	5119356	5067403	98.9852	32.7	102.33	33.9	988	L4	L4.1	L4.1.2	L4.1.2.1
ERR1465749	Hungary	5881913	30-101	99.5142	64	5833378	5764585	98.8207	33.1	126.57	43.1	990	L4	L4.1	L4.1.2	L4.1.2.1
ERR1465868		7748371	30-101	99.7531	64	7716318	7660879	99.2815	32.7	165.53	43.4	575	L4	L4.7
ERR1465885		2217056	30-301	285.993	65	2184744	2170953	99.3688	32	137.4	47.9	598	L4	L4.7
ERR1465948	Switzerland	7849911	30-101	99.3459	65	7762450	7671620	98.8299	32.4	161.63	51.9	642	L4	L4.7
ERR1465962	Macedonia	10034084	30-101	99.5559	64	9958446	9886684	99.2794	33.9	209.09	63.6	635	L4	L4.8	L4.8.1
ERR1633775	South Africa	3782760	30-100	99.9318	65	3778422	3758467	99.4719	35	83.95	43.5	888	L4	L4.4	L4.4.1	L4.4.1.1	L4.4.1.1.1
ERR1633802	China	4104655	30-100	99.9494	65	4101164	4073160	99.3172	34.9	90.78	50	1012	L4	L4.1	L4.1.1	L4.1.1.3
ERR1633841	China	4155956	30-100	99.9449	65	4152096	4126439	99.3821	34.9	92.04	50.7	1033	L4	L4.1	L4.1.2
ERR1633852	South Africa	4263360	30-100	99.9524	65	4259940	4222345	99.1175	34.9	94.02	58.7	2236	L1	L1.3	L1.3.1
ERR1633866	South Africa	4051838	30-100	99.946	65	4048178	4014868	99.1772	34.9	89.42	55.5	2215	L1	L1.3	L1.3.2
ERR1633867	South Africa	4173450	30-100	99.9592	65	4170566	4142780	99.3338	34.9	92.34	50.7	1089	L4	L4.1	L4.1.1	L4.1.1.2
ERR1633877	China	4985181	30-100	99.9464	65	4980682	4948267	99.3492	34.8	110.32	59.7	955	L4	L4.3	L4.3.2	L4.3.2.1
ERR1633883	South Africa	4330627	30-100	99.6957	67	4308302	4283297	99.4196	34.6	95.04	26.3	1065	L4	L4.1	L4.1.1	L4.1.1.3
ERR1633899	South Africa	3742746	30-100	99.4085	67	3705156	3685449	99.4681	34.4	81.63	27.9	898	L4	L4.4	L4.4.1	L4.4.1.1	L4.4.1.1.1
ERR1633929	South Africa	4188791	30-100	99.9218	65	4183262	4162492	99.5035	34.8	92.57	42.9	617	L4	L4.8	L4.8.1
ERR171128	South Africa	6237680	30-100	99.9249	65	6229792	6141017	98.575	34.6	136.24	81.2	1522	L3	L3.1	L3.1.1	L3.1.1.1
ERR171129	South Africa	4538344	30-100	99.9371	65	4533560	4502996	99.3258	34.5	99.96	58.2	1524	L3	L3.1	L3.1.1	L3.1.1.1
ERR171146	South Africa	7580720	30-100	99.9629	65	7576006	7545332	99.5951	34.6	167.01	82.5	637	L4	L4.8	L4.8.1
ERR171147	South Africa	3764091	30-100	99.9624	65	3761720	3746909	99.6063	34.6	83.14	39.1	626	L4	L4.8	L4.8.1
ERR1750878	South Africa	5431481	30-100	99.462	66	5381856	5230772	97.1927	33.3	115.68	55.5	917	L4	L4.3	L4.3.4	L4.3.4.2	L4.3.4.2.1
ERR1750880	Zimbabwe	10740182	30-100	99.4428	66	10638290	10162720	95.5296	33.2	221.73	106.4	908	L4	L4.4	L4.4.1	L4.4.1.1	L4.4.1.1.1
ERR1750881	Zimbabwe	4923272	30-100	99.8114	67	4907720	4566633	93.05	32.8	100.24	34.9	1012	L4	L4.1	L4.1.1	L4.1.1.3
ERR1750910	South Africa	7456418	30-100	99.6431	65	7411520	7224801	97.4807	33.5	159.93	78.3	1048	L4	L4.1	L4.1.1	L4.1.1.2
ERR1750937	South Africa	5355066	30-100	97.7104	64	5147244	4746565	92.2157	32.5	104.45	42.3	888	L4	L4.4	L4.4.1	L4.4.1.1
ERR181314	Djibouti	15205820	76	76	66	15200606	14928408	98.2093	31.4	249.72	66.3	2124	L9
ERR181315	Somalia	9225030	75	75	65	9217988	8329958	90.3663	22.2	127.33	24.3	2158	L9
ERR181435	Djibouti	19330668	101	101	64	19304742	18606933	96.3853	32.8	421.85	222.1	2184	L7
ERR1873415	South Africa	5790484	30-101	99.8224	64	5773172	5685076	98.474	34.1	119.41	34.7	1560	L2	L2.2	L2.2.M4	L2.2.M4.4
ERR1873433	South Africa	7602548	30-101	99.8366	62	7581710	7021269	92.608	34.2	156.02	33.4	880	L4	L4.4	L4.4.1	L4.4.1.1
ERR1873454	South Africa	5115101	30-100	99.87	64	5104058	4845256	94.9295	30.9	102.32	36	1546	L2	L2.2	L2.2.AA1	AA1SA
ERR1873471	South Africa	6503278	30-101	99.9378	64	6496498	6170881	94.9878	34.1	138.28	70.1	1539	L2	L2.2	L2.2.M4	L2.2.M4.4
ERR1873477	South Africa	4666893	30-100	99.8793	64	4657558	4542355	97.5265	31.3	89.02	33.8	1561	L2	L2.2	L2.2.M4	L2.2.M4.8
ERR1873491	South Africa	5724715	30-101	99.9378	64	5718752	5384468	94.1546	34.1	120.32	62.4	1571	L2	L2.2	L2.2.M4	L2.2.M4.4
ERR1873499	South Africa	5432201	30-101	99.9259	64	5425428	5381446	99.1893	34.3	114.78	56.4	1526	L2	L2.2	L2.2.M4	L2.2.M4.4
ERR1873519	South Africa	5566674	30-101	99.9332	64	5560438	5402462	97.1589	34.8	121.34	61	1475	L2	L2.2	L2.2.AA1	AA1SA
ERR1873523	South Africa	8925061	30-101	99.9426	63	8916486	8109531	90.9499	33.7	181.52	89.8	1479	L2	L2.2	L2.2.AA1	AA1SA
ERR1873525	South Africa	3593466	30-100	99.8593	65	3585084	3506379	97.8047	30.5	75	28.5	1494	L2	L2.2	L2.2.AA1	AA1SA
ERR1873535	South Africa	6923331	30-101	99.9496	63	6917456	6312642	91.2567	33.7	140.7	67.2	1530	L2	L2.2	L2.2.M4	L2.2.M4.4
ERR1873553	South Africa	4747034	30-100	99.9216	64	4740852	4566601	96.3245	30.6	98.32	37.7	1530	L2	L2.2	L2.2.AA1	AA1SA
ERR190355	Malawi	4570568	100	100	65	4566178	4538201	99.3873	35.2	102.06	58.6	857	L4	L4.6	L4.6.2
ERR1971852	Ethiopia	2426386	301	301	65	2412810	2385414	98.8646	31	154.16	113.1	2311	L7
ERR1971872	Ethiopia	2668111	301	301	65	2653552	2562040	96.5513	33.6	170.46	129.2	2259	L7
ERR2145493	Saudi Arabia	5585882	30-100	99.9272	64	5579130	5288862	94.7973	30.1	116.12	50.7	1464	L3	L3.5	L3.5.1
ERR2145502	Saudi Arabia	5320909	30-100	99.9321	64	5314878	5131016	96.5406	29.9	113.9	51.4	1452	L3	L3.2
ERR2145503	Saudi Arabia	8356581	30-100	99.9375	64	8347862	8135730	97.4588	29.9	180.32	81.7	1422	L3	L3.2
ERR2145508	Saudi Arabia	5818056	30-100	99.9379	63	5812024	5418723	93.233	29.9	120.49	53.9	1461	L3	L3.3
ERR2145514	Saudi Arabia	5621301	30-100	99.9571	64	5617262	5505235	98.0057	29.7	121.78	58.8	2152	L1	L1.3	L1.3.2
ERR229952	Russia	4141124	100	100	65	4131366	4096436	99.1545	35	90.38	60.1	2482	M. bovis
ERR233348	Ethiopia	6693701	30-51	50.9999	64	6693655	6115844	91.3678	33.4	48.04	10.1	718	L4	L4.6	L4.6.3
ERR233354	Ethiopia	9834672	30-51	50.9998	64	9834593	9549267	97.0988	34	59.72	19.3	1997	L7
ERR234106	Ghana	5688917	30-108	107.952	64	5684782	5612815	98.734	25.2	132.83	64.6	2231	L6	L6.3	L6.3.2
ERR234113	Ghana	3319040	30-108	107.914	63	3314640	2935496	88.5615	25	68.33	28.5	2175	L5	L5.1	L5.1.1
ERR234132	China	7268541	30-115	113.761	65	7243730	7204923	99.4643	30.1	181.12	59.5	1489	L2	L2.2	L2.2.D
ERR234136	China	5995932	30-115	113.657	66	5966186	5913838	99.1226	26.3	142.97	42.5	1492	L2	L2.2	L2.2.E
ERR234142	Ghana	6610970	30-100	99.9577	65	6606292	6481628	98.113	23.8	128.35	19.2	2086	L5	L5.1	L5.1.1
ERR234143	Ghana	5763009	30-100	99.9578	65	5758904	5668733	98.4342	24.3	110.96	21.6	2152	L5	L5.1	L5.1.1
ERR234144	Ghana	6992682	30-100	99.9699	65	6989172	6873674	98.3475	23.4	134.29	22.6	2086	L5	L5.1	L5.1.1
ERR234145	Ghana	5105517	30-100	99.8886	64	5095910	4995740	98.0343	24.2	97.71	14.4	2095	L5	L5.1	L5.1.4
ERR234147	Ghana	6882734	30-100	99.9639	66	6878572	6756107	98.2196	24.1	133.34	30.7	2179	L5	L5.1	L5.1.1
ERR234148	Ghana	7363218	30-100	99.9744	66	7360052	7242371	98.4011	23.1	141	32	2258	L6	L6.3	L6.3.1
ERR234150	Ghana	5283935	30-100	99.9609	65	5280436	5199552	98.4682	24	101.94	19.5	2239	L6	L6.3	L6.3.1
ERR234153	Eritrea	7028875	30-100	99.9475	64	7022662	6935270	98.7556	26	140.36	17.8	1420	L3	L3.5	L3.5.1
ERR234155	Germany	6944508	30-108	107.952	65	6939468	6882300	99.1762	28.1	157.99	77.1	2155	L1	L1.1	L1.1.1	L1.1.1.9
ERR234156	Germany	4957466	30-108	107.951	65	4953802	4911632	99.1487	28.3	113.4	53.5	2094	L1	L1.1	L1.1.1	L1.1.1.3
ERR234158	Iran	5061315	30-100	99.9011	65	5052828	4987496	98.707	25.1	96.95	12	1396	L3	L3.1	L3.1.1	L3.1.1.2
ERR234160	Ghana	4903826	30-108	107.915	64	4897534	4863322	99.3014	28.4	112.38	44.8	2118	L5	L5.1	L5.1.4
ERR234168	Germany	4553451	30-108	107.948	65	4549786	4515363	99.2434	28.2	103.93	35.6	1405	L3	L3.2
ERR234169	Germany	5100550	30-100	99.9205	65	5093610	5008922	98.3374	26.1	102.47	19.9	2098	L1	L1.1	L1.1.2	L1.1.2.2
ERR234176	Ghana	6745970	30-108	107.923	65	6738062	6690097	99.2881	28.4	154.59	70.2	2110	L5	L5.1	L5.1.4
ERR234181	Germany	5156658	30-108	107.939	65	5151862	5112337	99.2328	28.2	117.47	49.6	1477	L3	L3.6
ERR234184	Ghana	2441856	30-108	107.94	64	2439636	2420939	99.2336	28.5	56.26	21.4	2283	L6	L6.3	L6.3.1
ERR234186	Ghana	4589743	30-108	107.197	66	4533272	4505477	99.3869	28.4	102.86	29.8	2219	L6	L6.3	L6.3.2
ERR234188	Germany	5930925	30-100	99.9592	65	5926848	5853735	98.7664	24.7	115.53	16.2	1345	L3	L3.6
ERR234191	Germany	5060373	30-108	107.949	65	5056470	5011911	99.1188	28.3	115.45	59.3	2161	L1	L1.3	L1.3.2
ERR234192	Germany	5799288	30-108	107.929	65	5793006	5762725	99.4773	28.1	132.41	51.2	1407	L3	L3.1	L3.1.2
ERR234194	Germany	5475923	30-108	107.96	65	5472572	5429281	99.2089	28.3	125.07	51.9	2148	L1	L1.1	L1.1.1	L1.1.1.11
ERR234195	Turkmenistan	6405726	30-100	99.9451	65	6399772	6313473	98.6515	25.2	125.64	23.7	1481	L3	L3.6
ERR234197	Germany	6413609	30-108	107.837	65	6397554	6345457	99.1857	28.4	146.65	69.7	2165	L1	L1.1	L1.1.3	L1.1.3.1
ERR234199	Ghana	7066767	30-108	107.929	65	7059176	6984859	98.9472	28.3	160.41	74	2134	L5	L5.1	L5.1.2
ERR234204	Ghana	3277114	30-108	107.754	65	3264796	3200165	98.0204	28.2	72.51	61.6	2141	L5	L5.3
ERR234214	United States of America	4821705	30-108	107.781	64	4805666	4689059	97.5736	28	107.19	25.1	2117	L1	L1.2	L1.2.2	L1.2.2.2
ERR234228	United States of America	8455187	30-108	107.963	62	8450382	6978432	82.5813	26	160.43	26.7	556	L4	L4.7
ERR234237	Gambia	6926245	30-100	99.9734	65	6923144	6689242	96.6214	25.9	135.21	30.4	2115	L1	L1.1	L1.1.2	L1.1.2.2
ERR234254	Gambia	8096278	30-108	107.93	65	8087694	8010195	99.0418	25.9	190.79	98.7	2349	L6	L6.1	L6.1.1
ERR234255	Gambia	6878872	30-108	107.939	64	6872570	6800553	98.9521	25.8	161.9	76.7	2224	L6	L6.1	L6.1.2
ERR234257	Netherlands	7108889	30-108	107.874	64	7095036	7013285	98.8478	25.3	166.07	79.4	2318	L6	L6.3	L6.3.1
ERR234261	Gambia	8696636	108	108	65	8685416	8589893	98.9002	25.6	205.84	92.4	2224	L6	L6.1	L6.1.3
ERR234272	United Kingdom	6039846	30-108	107.934	65	6033880	5779796	95.789	25.2	136.85	66.1	2060	L1	L1.2	L1.2.1
ERR234676	Russia	7182514	100	100	65	7173220	7134368	99.4584	35.2	158.02	110.7	2711	M. orygis
ERR234678	Russia	6186851	100	100	65	6181920	6134061	99.2258	35.2	137.72	94	2397	L6	L6.2	L6.2.2
ERR234679	Russia	6750099	100	100	65	6743454	6694921	99.2803	35.1	150.34	102.1	2197	L5	L5.1	L5.1.3
ERR2383620	Cameroon	7355199	100	100	65	7326364	7258941	99.0797	38.1	162.97	87.7	2241	L5	L5.2
ERR2383624		4165504	35-255	226.29	64	4133322	4054787	98.1	32.2	199.59	96.2	2182	L5	L5.2
ERR2383626		3944193	35-255	230.929	64	3893736	3834247	98.4722	32.3	191.55	94.4	2240	L5	L5.2
ERR245742	Malawi	8299992	30-75	74.9786	65	8295442	8208122	98.9474	33.4	134.07	62.3	2124	L1	L1.1	L1.1.2	L1.1.2.2
ERR245751	Malawi	5574783	30-75	74.9902	65	5573370	5513886	98.9327	33.4	90.19	43	2086	L1	L1.3	L1.3.1
ERR245753	Malawi	8023762	30-75	74.9871	65	8021148	7964823	99.2978	33.4	130.26	53.6	1448	L3	L3.1	L3.1.3	L3.1.3.1
ERR245758	Malawi	15477854	30-75	74.9943	65	15475616	12685270	81.9694	31.3	202.57	48.5	347	L4	L4.9	L4.9.1
ERR245847	Malawi	15577903	30-75	74.9949	63	15575878	14288594	91.7354	32.2	230.24	43.1	347	L4	L4.9	L4.9.1
ERR2512459	United Kingdom	3001096	151	151	64	2990098	2973006	99.4284	38.1	101.09	49.8	1033	L4	L4.1	L4.1.1	L4.1.1.3	L4.1.1.3.1
ERR2512687	United Kingdom	5083123	151	151	64	4880378	4852574	99.4303	33.4	160.36	68.3	824	L4	L4.6	L4.6.2
ERR2513142	United Kingdom	5341520	151	151	64	5324994	5298268	99.4981	38	180.16	92.4	829	L4	L4.6	L4.6.2
ERR2513350	United Kingdom	3608891	151	151	64	3590752	3571279	99.4577	38.4	121.18	57.5	803	L4	L4.6	L4.6.2
ERR2513570	United Kingdom	4018134	151	151	64	4005560	3987282	99.5437	38.3	135.68	59.8	834	L4	L4.6	L4.6.5
ERR2514140	United Kingdom	4657430	35-151	140.35	64	4626674	4593146	99.2753	34.7	143.99	47	883	L4	L4.3	L4.3.1	L4.3.1.1
ERR2514180	United Kingdom	5188884	151	151	65	4789472	4756759	99.317	33.8	155.16	72.7	900	L4	L4.3	L4.3.1	L4.3.1.1
ERR2514299	United Kingdom	3467765	151	151	64	3455592	3443141	99.6397	38.3	117.18	53.1	634	L4	L4.8	L4.8.2
ERR2514391	United Kingdom	4961908	100	100	64	4853574	4811540	99.134	34.6	106.54	53.8	2186	L9
ERR2514734	United Kingdom	3838760	151	151	64	3817390	3799811	99.5395	38.8	128.14	66.4	1053	L4	L4.1	L4.1.1	L4.1.1.3	L4.1.1.3.1
ERR2514761	United Kingdom	3695592	151	151	61	3677664	3651509	99.2888	37.6	99.55	31.3	632	L4	L4.8	L4.8.2
ERR2514970	United Kingdom	3711250	151	151	64	3698526	3685511	99.6481	38.4	125.45	62.2	899	L4	L4.3	L4.3.1	L4.3.1.1
ERR2516242	Belgium	7021126	5-100	94.557	64	6999676	6953759	99.344	31.9	147.37	36.8	813	L4	L4.6	L4.6.2
ERR2516652	Netherlands	7609554	5-101	98.6387	65	7604490	7430438	97.7112	26.9	162.76	47.6	1497	L2	L2.2	L2.2.C
ERR2517224	Netherlands	4575986	5-126	119.452	64	4531088	4493462	99.1696	38.2	120.72	41.5	814	L4	L4.6	L4.6.4
ERR2517545	Netherlands	4117298	5-126	119.312	65	4078570	4038738	99.0234	37.7	108.48	37.3	791	L4	L4.6	L4.6.3
ERR2659158	South Africa	7015868	301	301	53	6929966	6946132	99.006	26	280.22	240.7	2208	Dassie bacillus
ERR2659169	Italy	3234385	35-251	142.291	63	3209544	3121504	97.2569	31.5	89.72	26.5	2029	M. microti
ERR2659170	Italy	8430023	35-251	158.977	63	8246698	8076161	97.9321	31.7	249.36	80.7	2087	M. microti
ERR2659171	Italy	8740903	35-251	167.945	63	8670974	8506073	98.0982	31.7	283.62	102.8	2085	M. microti
ERR2791538	Finland	3810317	30-151	137.083	64	3745530	3717080	99.2404	35.6	113.13	36.1	1003	L4	L4.1	L4.1.2
ERR3170431	Ghana	4693987	35-151	147.375	63	4679222	4557224	97.3928	31.5	145.75	69.3	2279	L6	L6.2	L6.2.1
ERR3170433	Ghana	6493999	35-151	146.847	64	6446206	6328959	98.1811	32.8	205.55	108.9	2334	L6	L6.3	L6.3.2
ERR3170439	Ghana	4220165	35-151	144.954	64	4201034	4128651	98.277	32.6	132.37	68	2329	L6	L6.3	L6.3.3
ERR3273088	Indonesia	3217412	30-151	150.746	65	3209172	3181700	99.144	38	97.93	66.8	1626	L2	L2.2	L2.2.M3
ERR3273089	Indonesia	3295678	30-151	150.805	65	3289246	3259616	99.0992	37.9	101.13	65.7	1004	L4	L4.5
ERR3273095	Indonesia	2769900	30-151	150.747	65	2762886	2735903	99.0234	38	83.66	53.9	1548	L2	L2.2	L2.2.AA3	L2.2.AA3.2
ERR3273097	Indonesia	2749205	30-151	150.735	65	2741888	2714997	99.0193	37.9	82.82	55.7	1637	L2	L2.2	L2.2.M3
ERR3273102	Indonesia	2696758	30-151	150.796	65	2691212	2672536	99.306	38	82.16	51.1	941	L4	L4.4	L4.4.1	L4.4.1.2
ERR3273106	Indonesia	3258923	30-151	150.699	65	3249078	3218316	99.0532	37.8	98.66	68	1605	L2	L2.2	L2.2.M1	L2.2.M1.1
ERR3273110	Indonesia	2930413	30-151	150.753	65	2923158	2897248	99.1136	38.2	88.51	60	1575	L2	L2.2	L2.2.AA3	L2.2.AA3.2
ERR3273111	Indonesia	2739491	30-151	150.703	65	2731294	2704895	99.0335	37.9	82.91	56	1609	L2	L2.2	L2.2.M2	L2.2.M2.3
ERR3273113	Indonesia	2810980	30-151	150.731	65	2803350	2779307	99.1423	38	85.92	58.3	1615	L2	L2.2	L2.2.M2	L2.2.M2.2
ERR3273135	Indonesia	2781976	30-151	150.726	65	2774308	2749784	99.116	38	84.85	57.2	1590	L2	L2.2	L2.2.M1	L2.2.M1.4
ERR3273150	Indonesia	2851302	30-151	150.723	65	2843296	2819393	99.1593	38.1	86.75	58.3	1591	L2	L2.2	L2.2.E
ERR3273161	Indonesia	2943585	30-151	150.807	65	2937896	2910699	99.0743	37.9	89.44	57.7	953	L4	L4.5
ERR3273162	Indonesia	3006367	30-151	150.727	65	2998094	2963819	98.8568	38	89.88	63	2388	L1	L1.1	L1.1.3	L1.1.3.4
ERR3273164	Indonesia	2667275	30-151	150.792	65	2661736	2640701	99.2097	37.9	80.68	50.6	949	L4	L4.4	L4.4.1	L4.4.1.2
ERR3273169	Indonesia	2833262	30-151	150.767	65	2826562	2802207	99.1384	37.9	86.75	58.2	1556	L2	L2.2	L2.2.B
ERR3273175	Indonesia	2487124	30-151	150.761	65	2481224	2450872	98.7767	37.8	75.87	52.7	2224	L1	L1.1	L1.1.1	L1.1.1.8
ERR3273180	Indonesia	3051042	30-151	150.725	65	3042580	3018205	99.1989	37.8	92.41	63	1659	L2	L2.2	L2.2.M1	L2.2.M1.4
ERR3273181	Indonesia	3154348	30-151	150.731	65	3145828	3122891	99.2709	37.6	95.77	65.8	1641	L2	L2.2	L2.2.M6	L2.2.M6.2
ERR3273182	Indonesia	2889520	30-151	150.72	65	2881392	2860019	99.2582	37.8	87.59	59	1606	L2	L2.2	L2.2.M2	L2.2.M2.5	L2.2.1.2
ERR3273193	Indonesia	3588071	30-151	150.739	65	3578646	3554987	99.3389	38	108.01	75.6	1654	L2	L2.2	L2.2.M2	L2.2.M2.2
ERR3273194	Indonesia	2850180	30-151	150.72	65	2842168	2821367	99.2681	38	85.61	57.5	1622	L2	L2.2	L2.2.M2	L2.2.M2.5	L2.2.1.2
ERR3273198	Indonesia	3059782	30-151	150.743	65	3051860	3032523	99.3664	37.8	92.97	63.3	1569	L2	L2.1
ERR3273199	Indonesia	2762179	30-151	150.773	65	2755978	2729621	99.0436	37.9	83.53	58.8	2226	L1	L1.1	L1.1.1	L1.1.1.8
ERR3273207	Indonesia	2944608	30-151	150.705	65	2935808	2915751	99.3168	37.9	89.88	61.2	1595	L2	L2.2	L2.2.M1	L2.2.M1.1
ERR3273209	Indonesia	2942896	30-151	150.741	65	2935252	2917317	99.389	37.9	90.19	61.5	1491	L2	L2.1
ERR3275209		5401521	50-126	119.7	64	5396387	5393522	99.9469	38.2	146.12	30.6	758	L4	L4.6	L4.6.3
ERR3284110	Indonesia	2708895	30-151	150.716	65	2701104	2665351	98.6764	37.2	82.23	54.6	1611	L2	L2.2	L2.2.M6	L2.2.M6.2
ERR3639696	Germany	2889325	30-150	148.677	64	2851482	2830709	99.2715	34.2	93.19	35	1594	L2	L2.2	L2.2.M4	L2.2.M4.5
ERR3639704	Germany	3495576	30-150	149.186	64	3467482	3432781	98.9992	31.4	111.55	38.3	1601	L2	L2.2	L2.2.M4	L2.2.M4.5
ERR3639705	Germany	4865486	30-150	149.12	64	4823722	4788774	99.2755	32.2	151.03	53.2	1600	L2	L2.2	L2.2.M4	L2.2.M4.5
ERR3639747	Germany	1771671	30-301	281.603	64	1746934	1736461	99.4005	31	107.17	39.8	917	L4	L4.6	L4.6.4
ERR3639753	Germany	1789810	30-301	282.67	65	1765858	1751075	99.1628	32.9	109.92	46.2	1093	L4	L4.2	L4.2.1
ERR3639760	Germany	1750061	30-301	284.602	65	1721336	1710801	99.388	31.9	107.41	50.7	1514	L3	L3.1	L3.1.2
ERR3639777	Germany	1780217	30-301	283.288	65	1757104	1747498	99.4533	32.6	109.9	42.4	887	L4	L4.4	L4.4.1	L4.4.1.1
ERR3639801	Germany	2273284	30-301	279.691	64	2243548	2226736	99.2507	31.9	136.12	64.2	1473	L3	L3.1	L3.1.2
ERR3639810	Germany	1862150	30-301	275.226	64	1830648	1815810	99.1895	32.9	111.22	59.6	2240	L5	L5.3
ERR3639816	Germany	1545703	30-301	284.329	65	1524852	1513798	99.2751	31.7	94.74	38.1	1002	L4	L4.2	L4.2.2	L4.2.2.2
ERR3639818	Germany	1764054	30-301	281.68	65	1742820	1730888	99.3154	31.9	107.44	42.9	1065	L4	L4.2	L4.2.2	L4.2.2.2
ERR386816		5153185	100	100	64	4977734	4945086	99.3441	34.5	107.42	59.1	2714	M. orygis
ERR400415	United Kingdom	6506135	100	100	65	6498374	6393958	98.3932	30.4	143.23	63	2104	L7
ERR4143897	Portugal	2294840	35-151	145.487	65	2287258	2260172	98.8158	31.5	71.42	30.7	2176	M. pinnipedii
ERR4143898	Portugal	2176390	35-251	210.379	65	2161128	2139940	99.0196	32.1	96.6	41.7	2223	M. pinnipedii
ERR4162005	Gabon	4217667	35-151	148.059	63	4203762	4115480	97.8999	31.6	132.61	66.1	2236	L5	L5.1	L5.1.5
ERR4162007	Gabon	4690361	35-151	149.743	64	4661950	4579544	98.2324	33.1	152.8	80.8	2231	L5	L5.1	L5.1.3
ERR4162022	Sierra Leone	4936616	35-151	148.568	64	4918176	4763886	96.8629	30.4	153.59	75	2276	L6	L6.2	L6.2.2
ERR4162024	Somalia	6450892	35-151	146.453	65	6435586	6374514	99.051	31.3	205.96	120.6	2217	L9
ERR4162031	Democratic Republic of the Congo	5493599	35-151	148.354	65	5467476	5376244	98.3314	32.2	176.22	94.1	2254	L5	L5.2
ERR4162032	Democratic Republic of the Congo	4814439	35-151	144.04	65	4779760	4696366	98.2553	31.8	149.15	74.2	2243	L5	L5.2
ERR4192355	Gambia	1063811	251	251	63	1041777	1027848	98.663	33.8	40.99	18.4	2242	L6	L6.1	L6.1.2
ERR4192356	Gambia	7502675	101	101	65	7398224	7251900	98.0222	32.9	161.9	70.2	2336	L6	L6.1	L6.1.1
ERR4192367	Equatorial Guinea	6921698	101	101	66	6823680	6741762	98.7995	33.2	150.79	63.7	2201	L5	L5.1	L5.1.2
ERR4192374	Mauritania	6546404	101	101	63	6495558	6402842	98.5726	32.8	134.53	59.5	2310	L6	L6.1	L6.1.1
ERR4192376	Gambia	7205823	101	101	64	7145844	7025871	98.3211	32.2	152.05	66.2	2327	L6	L6.1	L6.1.3
ERR4192377		6667660	101	101	63	6623444	6525935	98.5278	32.3	140.44	60.1	2297	L6	L6.2	L6.2.3
ERR4192378	Ivory Coast	4754818	101	101	64	4719994	4659436	98.717	32.5	100.35	42.5	2309	L6	L6.2	L6.2.3
ERR4192380	Gambia	4236805	101	101	64	4179406	4125751	98.7162	33.8	91.31	40.9	2156	L5	L5.3
ERR4192381	Gambia	4574004	101	101	64	4545538	4494119	98.8688	33.9	98.39	41.7	2313	L6	L6.1	L6.1.3
ERR4192384		4436188	101	101	65	4413794	4337602	98.2738	36.2	98.66	32.6	2236	L9
ERR439931	Cameroon	4439472	100	100	65	4433310	4381936	98.8412	33.6	98.29	62	2226	L5	L5.1	L5.1.3
ERR439934	Guinea	5278479	100	100	65	5273010	5218635	98.9688	33.5	117.22	76.3	2326	L6	L6.2	L6.2.2
ERR439935	Guinea	4950851	100	100	65	4946078	4891454	98.8956	33.5	109.86	70.8	2332	L6	L6.2	L6.2.2
ERR439945	Benin	4579910	100	100	65	4574316	4517515	98.7583	33.5	101.55	64.2	2199	L5	L5.3
ERR4403837	Panama	3562798	30-151	135.986	64	3550666	3523757	99.2421	34.5	105.29	43.7	1577	L2	L2.2	L2.2.M3
ERR4407483	France	2674702	30-251	239.374	65	2615044	2590777	99.072	35.2	137.39	61.6	1030	L4	L4.1	L4.1.1	L4.1.1.1
ERR4407488	France	2063846	30-251	223.977	65	2023330	2003545	99.0222	35.1	100.46	39.9	1123	L4	L4.2	L4.2.1	L4.2.1.1
ERR4407489	France	2772591	30-251	167.678	65	2732506	2699302	98.7849	34.7	97.05	35.6	1054	L4	L4.2	L4.2.1	L4.2.1.1
ERR4407508	France	2199426	30-251	223.848	65	2050360	2032775	99.1423	35.6	105.27	46.6	1104	L4	L4.2	L4.2.2	L4.2.2.2
ERR4407532	France	1052956	30-251	222.973	65	1026080	1010795	98.5104	31.3	49.52	20.3	2124	L1	L1.1	L1.1.2	L1.1.2.1
ERR4407534	France	2075086	30-251	227.025	65	2034380	2000857	98.3522	34.1	100.73	48.1	1497	L3	L3.5	L3.5.1
ERR4407553	France	5047727	30-251	139.932	64	5006802	4913049	98.1275	33.8	143.27	40.8	853	L4	L4.6	L4.6.2	L4.6.2.2
ERR460916	Benin	6437598	100	100	65	6429634	6321208	98.3137	31	140.82	82.2	2228	L5	L5.3
ERR460917	Benin	6953671	100	100	65	6947990	6827936	98.2721	30.9	152.32	92.5	2290	L6	L6.2	L6.2.1
ERR4972482	Argentina	3475592	30-151	145.59	64	3451488	3397522	98.4364	33.9	106.8	33	1041	L4	L4.1	L4.1.4
ERR4972498	Argentina	5561478	30-151	128.824	64	5517094	5396552	97.8151	33.3	148.1	53.6	1052	L4	L4.1	L4.1.2	L4.1.2.1	L4.1.2.1.1
ERR4972501	Argentina	4384474	30-151	150.45	64	4370392	4311339	98.6488	33.3	137.86	56.8	1031	L4	L4.1	L4.1.4
ERR4972549	Argentina	2924390	30-151	145.887	65	2903412	2863201	98.615	33.7	91.18	40.5	1050	L4	L4.1	L4.1.2	L4.1.2.1	L4.1.2.1.1
ERR4972565	Argentina	3667544	30-151	133.842	64	3649342	3593256	98.4631	34.1	104.81	37.6	933	L4	L4.3	L4.3.2
ERR4972581	Argentina	3412838	30-151	147.573	64	3400638	3354940	98.6562	34	107.98	45.1	1074	L4	L4.1	L4.1.2	L4.1.2.1	L4.1.2.1.1
ERR4972582	Argentina	2039122	30-151	150.451	64	2032368	2009275	98.8637	33.2	63.31	24.9	1026	L4	L4.1	L4.1.4
ERR4972588	Argentina	3560571	30-151	148	65	3529804	3365571	95.3472	33.7	108.37	43.5	958	L4	L4.3	L4.3.2
ERR502506	Ghana	5189518	100	100	66	5179522	4932135	95.2237	33.5	109.65	67.2	2439	L6	L6.2	L6.2.1
ERR502509	Ghana	5611942	100	100	65	5594250	5454246	97.4974	33.6	121.34	76	2250	L5	L5.1	L5.1.5
ERR502525	Ghana	5636958	100	100	65	5632844	5283477	93.7977	33.6	118.03	73.7	2319	L6	L6.2	L6.2.1
ERR550865		5427600	101	101	64	5402046	5363234	99.2815	33.3	121.07	27.4	577	L4	L4.8	L4.8.3
ERR550931	Sierra Leone	1340159	30-251	241.095	65	1320134	1307145	99.0161	33	69.73	36.5	2313	L6	L6.3	L6.3.1
ERR550944		5126574	101	101	64	5101350	5069105	99.3679	33.9	114.7	32.2	831	L4	L4.6	L4.6.4
ERR551664		7345714	101	101	65	7258476	7162406	98.6764	31.9	160.88	36	599	L4	L4.8	L4.8.3
ERR551796		4206101	101	101	64	4190568	4156908	99.1968	33.8	93.99	22.7	577	L4	L4.8	L4.8.3
ERR551901	Germany	3823116	101	101	64	3803390	3764517	98.9779	33.8	84.91	34.7	2285	L6	L6.3	L6.3.2
ERR552057		4713616	101	101	64	4667136	4638145	99.3788	34	104.54	25	590	L4	L4.8	L4.8.3
ERR552161	Sierra Leone	2317978	30-301	284.423	64	2286176	2275944	99.5524	27.7	131.74	47	868	L4	L4.6	L4.6.2	L4.6.2.2
ERR552796	Germany	1793803	35-301	291.084	65	1764946	1749116	99.1031	31.8	110.36	61.5	2495	M. bovis
ERR552984		5614880	101	101	64	5586048	5524120	98.8914	31.4	124.49	27.8	576	L4	L4.8	L4.8.3
ERR553145	Sierra Leone	1916426	30-301	279.639	64	1881356	1871409	99.4713	32.7	115.8	46.7	937	L4	L4.4	L4.4.1	L4.4.1.1
ERR553376	Germany	1139276	150	150	64	1126938	1129924	99.1791	34.5	37.42	36	2089	M. microti
ERR688009	Pakistan	16166415	30-101	99.3622	64	15995006	15720698	98.285	32.4	288.21	123.2	1497	L3	L3.1	L3.1.3
ERR688015	Pakistan	20143022	30-101	99.8136	64	20080054	19814865	98.6793	32.2	430.39	184.1	1532	L3	L3.5
ERR688044	Pakistan	17036893	30-101	99.903	64	17008956	16685639	98.0991	33.5	369.55	174.1	1528	L3	L3.5
ERR702401	Ghana	5167735	100	100	65	5161866	4935896	95.6223	31.8	109.92	63.4	2323	L6	L6.2	L6.2.1
ERR713575	Ivory Coast	149646777	101	101	65	145303255	146787579	98.0894	33.5	3344.16	3013.3	2522	Chimpanzee bacillus
ERR718208	Thailand	3978200	100	100	65	3970476	3939830	99.2282	33.8	88.35	50	1585	L2	L2.2	L2.2.M4	L2.2.M4.2
ERR718218	Thailand	4028532	100	100	66	4018386	3989046	99.2699	33.5	89.17	42.4	1601	L2	L2.2	L2.2.M4	L2.2.M4.2
ERR718262	Thailand	4882775	100	100	66	4879640	4834948	99.0841	33.7	108.55	61.6	2200	L1	L1.1	L1.1.2	L1.1.2.1
ERR718265	Thailand	4283134	100	100	65	4280300	4241743	99.0992	33.8	95.3	58.1	2197	L1	L1.1	L1.1.3	L1.1.3.3
ERR718290	Thailand	4452346	100	100	65	4448384	4413548	99.2169	33.7	99.1	58	1583	L2	L2.2	L2.2.D
ERR718350	Thailand	4993719	100	100	65	4989268	4944862	99.11	33.7	111.12	64.8	1601	L2	L2.2	L2.2.M4	L2.2.M4.1
ERR718494	Thailand	4735574	100	100	66	4730084	4687198	99.0933	33.9	105.12	62	2210	L1	L1.1	L1.1.3	L1.1.3.3
ERR718539	Thailand	4318061	100	100	66	4314442	4272719	99.0329	33.9	96	58.5	2202	L1	L1.1	L1.1.1	L1.1.1.2
ERR718550	Thailand	4612966	100	100	66	4609050	4564545	99.0344	34	102.43	61	2213	L1	L1.1	L1.1.3	L1.1.3.3
ERR751294	Ghana	5242532	100	100	65	5210992	5151111	98.8509	32.7	115.25	70.2	2332	L6	L6.1	L6.1.1
ERR751304	Ghana	5610395	100	100	65	5560580	5499881	98.9084	32.6	122.51	74.5	2260	L5	L5.1	L5.1.3
ERR751311	Ghana	4740229	100	100	65	4731694	4686853	99.0523	32.6	104.88	63.4	2229	L5	L5.1	L5.1.5
ERR751369	Peru	6140563	100	100	65	6135504	6082896	99.1426	32.9	134.7	81.8	2451	M. bovis
ERR751371		6365544	100	100	65	6359212	6306681	99.1739	32.9	139.65	84.1	2593	M. caprae
ERR751397		5368106	100	100	65	5361892	5311745	99.0648	32.9	117.68	68.3	2651	M. caprae
ERR751642	Thailand	8148537	100	100	66	8141092	8084569	99.3057	32.5	180.84	101.3	1589	L2	L2.2	L2.2.C
ERR751676	Thailand	6340164	100	100	65	6336140	6277097	99.0682	32.4	140.58	86.2	2212	L1	L1.1	L1.1.1	L1.1.1.3
ERR751690	Thailand	6514131	100	100	66	6509948	6449754	99.0754	32.5	144.39	87.3	2157	L1	L1.1	L1.1.1	L1.1.1.3
ERR751709	Thailand	5379167	100	100	66	5374254	5313084	98.8618	31.6	118.52	70.4	2218	L1	L1.1	L1.1.1	L1.1.1.6
ERR751724	Thailand	6147639	100	100	66	6139906	6081320	99.0458	32.9	135.94	82.4	2201	L1	L1.1	L1.1.1	L1.1.1.6
ERR751840	Thailand	5453709	100	100	66	5438312	5385911	99.0364	32.6	120.08	65.5	1581	L2	L2.2	L2.2.M2	L2.2.M2.1
ERR751849	Thailand	6131777	100	100	66	6125230	6067622	99.0595	32.8	135.64	83.6	2271	L1	L1.1	L1.1.3	L1.1.3.2
ERR751870	Thailand	5511599	100	100	66	5506494	5457717	99.1142	32.8	122.04	74.3	2224	L1	L1.1	L1.1.1	L1.1.1.2
ERR751907	Thailand	5727041	100	100	67	5715720	5661391	99.0495	32.6	126.15	64	2223	L1	L1.1	L1.1.3	L1.1.3.2
ERR751994	Thailand	6654667	100	100	66	6644880	6582775	99.0654	32.8	147.04	91.8	2247	L1	L1.1	L1.1.3	L1.1.3.2
ERR752009	Thailand	5628119	100	100	66	5616096	5544127	98.7185	32.8	123.72	71.1	2227	L1	L1.1	L1.1.1	L1.1.1.3
ERR752077	Thailand	5546604	100	100	66	5540770	5506155	99.3753	33	123.27	67.9	1594	L2	L2.2	L2.2.M2	L2.2.M2.1
ERR752157	Thailand	5158395	100	100	66	5149892	5075958	98.5644	32.9	113.74	68.9	2232	L1	L1.1	L1.1.1	L1.1.1.3
ERR752182	Thailand	5399910	100	100	66	5393506	5358996	99.3602	33.1	120.19	71.4	1588	L2	L2.2	L2.2.M2	L2.2.M2.1
ERR757160	Argentina	5398351	30-101	99.7461	65	5375376	5223860	97.1813	33	117.18	52.1	1036	L4	L4.1	L4.1.2	L4.1.2.1	L4.1.2.1.1
ERR757167	Argentina	8593197	30-101	99.8227	65	8567412	8466486	98.822	32.9	188.22	91.1	1039	L4	L4.1	L4.1.2	L4.1.2.1	L4.1.2.1.1
ERR767991	Thailand	4967166	100	100	66	4959842	4913719	99.0701	32.9	109.91	65.2	2195	L1	L1.1	L1.1.1	L1.1.1.2
ERR768006	Thailand	5345022	100	100	67	5318274	5226828	98.2805	32.3	115.86	59	2214	L1	L1.1	L1.1.1	L1.1.1.6
ERR768007	Thailand	5189078	100	100	66	5177386	5113410	98.7643	32.6	114.26	66.1	2199	L1	L1.1	L1.1.1	L1.1.1.2
ERR768038	Thailand	5584022	100	100	66	5578508	5513856	98.8411	32.2	123.39	75.8	2212	L1	L1.1	L1.1.2	L1.1.2.1
ERR772258	Argentina	5490746	30-101	99.6535	65	5458666	5251388	96.2028	32.9	117.92	50.2	942	L4	L4.3	L4.3.2
ERR775779	Thailand	5938489	100	100	66	5933482	5869676	98.9246	33.5	131.45	80.1	2232	L1	L1.1	L1.1.2	L1.1.2.1
ERR775798	Thailand	5983882	100	100	66	5977804	5915632	98.96	33.5	132.24	82	2201	L1	L1.1	L1.1.1	L1.1.1.6
ERR776453	Argentina	5676336	30-101	99.6423	65	5642204	5506077	97.5873	33.3	124.2	56.7	923	L4	L4.3	L4.3.2
ERR966621	South Africa	3791245	30-150	149.628	65	3777082	3756870	99.4649	33.7	125.99	65.8	911	L4	L4.4	L4.4.1	L4.4.1.1	L4.4.1.1.1
ERR970410	South Africa	4414864	29-151	150.488	62	4019346	3904769	97.1494	29.5	102.44	57.3	2226	M. suricattae
SRR10185942	Malaysia	5866863	100	100	65	5860874	5686486	97.0245	32.7	125.9	53.4	2244	L1	L1.1	L1.1.3	L1.1.3.2
SRR10185954	Malaysia	5167128	100	100	65	5158920	5041203	97.7182	33.6	111.48	44.3	1582	L2	L2.2	L2.2.M4	L2.2.M4.1
SRR10251197	India	1940758	35-301	270.338	65	1929312	1919690	99.5013	31	109.36	68.1	2707	M. orygis
SRR10251200	India	2789512	35-301	270.309	65	2772692	2759617	99.5284	30.9	155.81	100.8	2703	M. orygis
SRR10272573	New Zealand	2515532	30-251	188.135	64	2472612	2434115	98.4431	35.1	99.49	23	884	L4	L4.4	L4.4.1	L4.4.1.1
SRR1048973		6438040	101	101	65	6258420	6153416	98.3222	32.6	135.43	67.4	1555	L2	L2.2	L2.2.C
SRR1049001		4708747	101	101	65	4658834	4587590	98.4708	32.7	102.37	47.4	1500	L2	L2.2	2.2.1.2
SRR10828835	Rwanda	4819066	35-151	143.991	64	4763224	4730707	99.3173	36.3	152.52	79.2	2265	L8
SRR11033658	Georgia	8573364	30-151	150.503	64	8529466	8462266	99.2121	35.9	110.81	47.7	1104	L4	L4.2	L4.2.1	L4.2.1.1
SRR11033659	Georgia	13424005	30-151	149.919	65	13274806	13080187	98.5339	35.4	153.45	72.8	1054	L4	L4.2	L4.2.1
SRR11033678	Georgia	23740058	30-151	150.088	65	23520136	23304633	99.0838	35.6	267.44	151.2	1613	L2	L2.2	L2.2.M4	L2.2.M4.5
SRR11033734	Georgia	22884438	30-151	150.111	65	22675324	22424103	98.8921	35.3	262.5	146.5	1590	L2	L2.2	L2.2.M4	L2.2.M4.9	L2.2.M4.9.1
SRR11033764	Georgia	11200965	30-151	150.221	65	11110498	11006572	99.0646	35.5	143.09	66.1	1148	L4	L4.2	L4.2.1	L4.2.1.1
SRR11662419	Thailand	8079198	150	150	65	8059940	8005140	99.3201	37	269.59	180.7	1612	L2	L2.2	L2.2.M4	L2.2.M4.2
SRR11662435	Thailand	9531681	150	150	65	9507616	9447198	99.3645	38.8	319.18	195.5	1610	L2	L2.2	L2.2.M4	L2.2.M4.2
SRR1188186	Canada	1412475	30-250	224.865	64	1380546	1373244	99.4711	35.2	66.4	32.6	1532	L3	L3.5
SRR1188530	Canada	1247199	30-250	220.605	63	1190126	1182411	99.3517	35.3	55.96	24	1088	L4	L4.1	L4.1.1	L4.1.1.2
SRR11947318	South Africa	5731306	30-101	99.6822	63	5700510	5291720	92.8289	29.3	96.79	32.9	979	L4	L4.1	L4.1.2
SRR11947334	South Africa	8770153	30-101	99.7888	61	8739234	8484191	97.0816	31.6	121.34	44.3	1546	L2	L2.2	L2.2.M4	L2.2.M4.8
SRR11947343	South Africa	8345983	30-101	99.316	62	8249228	8007334	97.0677	31.5	134.24	40.3	1020	L4	L4.1	L4.1.1	L4.1.1.1
SRR11947351	Kenya	8123322	30-101	99.7791	61	8093436	7860851	97.1263	31.6	127.17	43.7	1505	L3	L3.1	L3.1.1	L3.1.1.1
SRR11947411	Thailand	5628498	30-101	99.6567	63	5596370	5469315	97.7297	32.2	84.24	25.5	2164	L1	L1.1	L1.1.1	L1.1.1.7
SRR11947412	Thailand	6932741	30-101	99.7945	62	6909002	6796091	98.3657	32.5	108.04	42.9	2173	L1	L1.2	L1.2.2	L1.2.2.1
SRR11947413	Thailand	6460944	30-101	99.7957	61	6439050	6314938	98.0725	32.4	95.74	38.1	2133	L1	L1.1	L1.1.1	L1.1.1.9
SRR11947420	Thailand	9078365	30-101	99.7098	62	9034438	8874306	98.2275	32.4	128.47	53	2237	L1	L1.1	L1.1.3	L1.1.3.1
SRR11947432	Thailand	10848066	30-101	99.7552	61	10803772	10610702	98.2129	32.7	153.1	63.6	2134	L1	L1.1	L1.1.1	L1.1.1.7
SRR11947452	Thailand	8885890	30-101	99.8397	61	8862114	8704196	98.2181	32.4	124.77	50.9	2213	L1	L1.1	L1.1.3	L1.1.3.2
SRR11947478	South Africa	5637893	30-101	99.7261	63	5612008	5545528	98.8154	33.8	94.65	29.7	1524	L3	L3.1	L3.1.3	L3.1.3.1
SRR11947493	South Africa	7018458	30-101	99.7087	62	6984154	6923795	99.1358	34.4	116.12	42.7	1498	L3	L3.1	L3.1.3	L3.1.3.1
SRR11947508	Nigeria	8187682	30-101	99.7852	62	8157906	7622850	93.4413	31.8	121.16	41.3	841	L4	L4.6	L4.6.2	L4.6.2.2
SRR11947530	Nigeria	8490194	30-101	99.7618	62	8455812	7930532	93.7879	31.7	131.76	42.8	835	L4	L4.6	L4.6.2	L4.6.2.2
SRR11947537	South Africa	12417197	30-101	99.8021	62	12376332	12075469	97.569	31.2	192.04	64.7	1043	L4	L4.1	L4.1.1	L4.1.1.2
SRR12006513	Malaysia	3558969	30-151	144.359	65	3535756	3512192	99.3336	34.4	111.04	56.8	2208	L1	L1.2	L1.2.2	L1.2.2.3
SRR12006515	Malaysia	3881481	30-151	142.427	65	3818756	3793251	99.3321	33.4	119.4	54.7	2184	L1	L1.2	L1.2.2	L1.2.2.3
SRR12006520	Malaysia	4129700	30-151	142.04	65	4088844	4060755	99.313	34.5	126.87	61.6	2255	L1	L1.2	L1.2.2	L1.2.2.4
SRR12006521	Malaysia	3711983	30-151	141.378	65	3631994	3607600	99.3284	33.4	113.23	51.7	2194	L1	L1.2	L1.2.2	L1.2.2.4
SRR12006525	Malaysia	2984686	30-151	141.157	65	2869664	2856029	99.5249	33.5	90.72	39	1582	L2	L2.2	L2.2.M6	L2.2.M6.2
SRR12006543	Malaysia	3079681	30-151	142.673	65	3056168	3037399	99.3859	33.5	95.74	44.6	2198	L1	L1.2	L1.2.2	L1.2.2.1
SRR12006553	Malaysia	4527387	30-151	135.259	65	4483160	4444890	99.1464	31.7	132.4	55.6	2185	L1	L1.2	L1.2.2	L1.2.2.4
SRR12006555	Malaysia	3904696	30-151	139.638	65	3845072	3824098	99.4545	33.2	117.58	54.6	2206	L1	L1.2	L1.2.2	L1.2.2.4
SRR12006625	Malaysia	4001026	30-151	143.888	65	3947044	3919992	99.3146	33.6	124.85	60.9	2222	L1	L1.2	L1.2.2	L1.2.2.1
SRR12006644	Malaysia	4372022	30-151	139.392	65	4308152	4277063	99.2784	33.4	131.11	56.6	2211	L1	L1.1	L1.1.2	L1.1.2.2
SRR12006651	Malaysia	6384151	30-151	140.039	65	6193162	6144965	99.2218	33.5	188.56	88	2233	L1	L1.2	L1.2.2	L1.2.2.4
SRR1239338	Australia	10031140	301	301	52	9918790	9677305	97.5654	25.2	337.91	168	2328	M. pinnipedii
SRR12416828	Indonesia	6817503	30-150	149.856	65	6807458	6770853	99.4623	35.8	209.35	144.4	920	L4	L4.4	L4.4.1	L4.4.1.2
SRR12416839	Indonesia	8688395	30-150	149.798	65	8670598	8475499	97.7499	37.5	254.46	195.4	2309	L1	L1.3	L1.3.2
SRR12882011	Switzerland	4836375	30-101	99.3466	64	4782530	4734995	99.0061	32.9	102.19	41.8	1515	L3	L3.6
SRR12882014	United Republic of Tanzania	2863332	30-101	99.5402	65	2840832	2752339	96.885	35.9	47.9	15.7	1574	L3	L3.1	L3.1.1	L3.1.1.2
SRR12882029	Switzerland	7361299	30-101	99.3049	65	7274424	7191381	98.8584	33	150.77	69.1	2171	L1	L1.1	L1.1.2	L1.1.2.2
SRR12882043	Australia	11144756	30-101	99.6017	63	11070112	10873966	98.2281	35.5	222.17	103.5	2243	L1	L1.1	L1.1.1	L1.1.1.9
SRR12882046	Australia	11996835	30-101	99.7106	63	11938754	11771711	98.6008	35.7	228.42	101.5	2193	L1	L1.1	L1.1.1	L1.1.1.5
SRR12882056	Australia	12863998	30-101	99.6876	63	12796376	12610195	98.545	35.8	252.16	115.1	2167	L1	L1.1	L1.1.1	L1.1.1.2
SRR12882093	Taiwan	6813406	30-101	94.6079	65	6193240	6053988	97.7515	34.9	134.66	90.2	2215	L1	L1.2	L1.2.2	L1.2.2.1
SRR12882101	Switzerland	8333489	30-101	99.6463	63	8283784	8183867	98.7938	32.9	165.42	70.8	2170	L1	L1.1	L1.1.3	L1.1.3.3
SRR12882120	Switzerland	6709973	30-101	99.2814	64	6627918	6535171	98.6007	32.6	137.99	56.6	1476	L3	L3.2
SRR12882229	Mozambique	3246664	30-151	150.189	64	3220118	3099584	96.2568	35.2	95.23	48.2	2313	L1	L1.1	L1.1.3	L1.1.3.4
SRR12882231	Mozambique	3633294	30-151	149.865	64	3591680	3520756	98.0253	35.3	109.23	57.8	2291	L1	L1.1	L1.1.3	L1.1.3.4
SRR12882232	Mozambique	3703095	30-151	150.09	64	3669174	3596742	98.0259	35.4	113.51	58.5	2211	L1	L1.3	L1.3.1
SRR12882233	Mozambique	3493509	30-151	150.135	64	3463060	3387147	97.8079	35.5	109.61	56.8	2317	L1	L1.1	L1.1.3	L1.1.3.4
SRR12882243	United States of America	4140641	30-151	149.332	64	4070776	4022917	98.8243	35	123.13	62.8	2133	L1	L1.1	L1.1.1	L1.1.1.1
SRR12882246	Switzerland	4768201	30-101	99.5166	64	4729130	4681915	99.0016	33.3	101.97	40.5	1542	L3	L3.5	L3.5.1
SRR12882255	United States of America	10742789	30-101	99.6152	63	10672498	10393654	97.3873	34.3	202.45	95.4	2184	L1	L1.1	L1.1.1	L1.1.1.8
SRR12882263	United Kingdom	8965465	30-101	99.495	64	8888866	8613899	96.9066	33.8	178.75	84.7	2160	L1	L1.2	L1.2.1
SRR12882271	Australia	6445336	30-101	99.477	63	6388524	6303367	98.667	35.6	130.74	49.7	1501	L3	L3.5	L3.5.1
SRR12882285	Australia	5918224	30-101	99.6544	63	5883940	5786727	98.3478	35.8	118.02	50.7	2223	L1	L1.2	L1.2.2	L1.2.2.2
SRR12882303	Switzerland	16353815	30-101	99.5819	63	16238354	16031272	98.7247	32.7	317.82	140.9	2205	L1	L1.1	L1.1.1	L1.1.1.5
SRR12882316	United Republic of Tanzania	2480813	30-125	121.377	64	2397644	2348175	97.9368	35.6	55.06	32.3	1491	L3	L3.1	L3.1.1	L3.1.1.2
SRR12882332	United Republic of Tanzania	4474024	30-151	138.94	64	3927444	3849065	98.0043	35.9	127.83	76.8	1500	L3	L3.1	L3.1.2
SRR12882390	United Republic of Tanzania	2473578	30-125	121.523	64	2395072	2339126	97.6641	35.5	55.22	32.8	1491	L3	L3.1	L3.1.1	L3.1.1.2
SRR12882406	Switzerland	5997218	30-101	99.1789	64	5913822	5831819	98.6134	32.5	117.97	50.8	2248	L1	L1.1	L1.1.3	L1.1.3.1
SRR12882422	Switzerland	13523575	30-101	99.5833	63	13428432	13255263	98.7104	32.8	267.19	120.8	2195	L1	L1.1	L1.1.1	L1.1.1.5
SRR12882428	Taiwan	7454812	30-101	93.0863	64	6586438	6391651	97.0426	35	141.28	90.9	2191	L1	L1.2	L1.2.2	L1.2.2.5
SRR12882461	Madagascar	4502003	30-101	99.5542	64	4467628	4398953	98.4628	36.3	95.36	47.7	2198	L1	L1.3	L1.3.1
SRR12882472	Madagascar	4892765	30-101	99.6428	64	4862868	4794822	98.6007	36.6	102.99	52.6	2222	L1	L1.1	L1.1.3	L1.1.3.1
SRR12882492	Gambia	3762842	30-138	135.488	62	3699754	3559500	96.2091	35.3	92.3	42.8	2324	L1	L1.1	L1.1.1	L1.1.1.11
SRR12882493	Gambia	4211861	30-138	135.497	62	4142106	3974385	95.9508	35.2	105.13	49.8	2290	L1	L1.1	L1.1.1	L1.1.1.11
SRR12882494	Gambia	2804471	30-138	135.329	64	2751884	2654557	96.4633	34.9	74.62	35.9	2255	L1	L1.1	L1.1.1	L1.1.1.11
SRR12882496	Gambia	2778317	30-138	135.572	64	2734360	2643459	96.6756	34.4	77.07	36.2	2257	L1	L1.1	L1.1.1	L1.1.1.11
SRR12882589	Switzerland	12001408	30-101	99.568	63	11913734	11712354	98.3097	32.5	236.67	110.4	2187	L1	L1.1	L1.1.1	L1.1.1.8
SRR12882591	Ghana	3626175	30-126	125.343	64	3596741	3549972	98.6997	35.9	75.74	47.4	1438	L3	L3.4
SRR12882634	United Republic of Tanzania	11261860	30-101	99.6787	64	11200388	9022316	80.5536	34.3	180.07	75.7	1501	L3	L3.3
SRR12882637	United Kingdom	7354249	30-101	99.4522	64	7285956	7146441	98.0852	35.4	151.92	64.8	1510	L3	L3.1	L3.1.2
SRR12882652	Nepal	108686669	30-51	50.9995	64	108684086	105108483	96.7101	34.7	100.65	61.1	1364	L3	L3.1	L3.1.3
SRR12882664	United Republic of Tanzania	5820191	30-151	139.432	64	5139010	4949784	96.3179	35.9	165.06	104.2	1524	L3	L3.4
SRR12882701	Switzerland	4550032	30-101	99.4328	64	4506214	4447148	98.6892	32.9	96.33	38.2	1486	L3	L3.2
SRR12882715	United Republic of Tanzania	3603666	30-138	136.124	65	3567952	3522125	98.7156	36.2	96.98	43.3	1513	L3	L3.3
SRR12882727	Nepal	6872672	30-126	110.837	64	6652804	6398839	96.1826	35	145.68	62.1	1531	L3	L3.1	L3.1.3
SRR12882750	United States of America	8918075	30-101	99.6289	64	8862208	8693905	98.1009	35.8	178.9	85.7	2195	L1	L1.1	L1.1.1	L1.1.1.1
SRR12882757	United Republic of Tanzania	6180903	30-101	98.9023	64	6065260	5782453	95.3373	34.9	94.03	36.1	1510	L3	L3.1	L3.1.1	L3.1.1.1
SRR12882765	Uganda	6698318	30-101	98.7125	65	6550962	6456557	98.5589	32.9	131.12	54.9	1492	L3	L3.3
SRR13180259	Belgium	1883201	30-251	226.637	65	1870200	1812456	96.9124	34.9	91.65	42.8	1520	L3	L3.1	L3.1.3
SRR13180266	Belgium	1645519	30-251	234.511	64	1634558	1607658	98.3543	34.4	83.32	38.2	1533	L3	L3.4
SRR13180364	Belgium	1933088	30-251	222.285	64	1916734	1894633	98.8469	35.1	93.85	32.3	909	L4	L4.3	L4.3.1
SRR13180370	Belgium	1626671	30-251	233.318	64	1616646	1474672	91.218	35.8	77.17	30.7	1055	L4	L4.1	L4.1.4
SRR13180403	Belgium	1903288	30-251	225.446	64	1892618	1871139	98.8651	34.1	93.26	37.4	1073	L4	L4.2	L4.2.2	L4.2.2.1
SRR16370211		1848071	35-251	224.049	65	1830692	1818449	99.3312	35.4	90.73	37.3	1486	L2	L2.2	2.2.1.2
SRR16370587		2225930	35-251	225.744	65	2206902	2184978	99.0066	34.5	109.62	52.9	1494	L2	L2.2	2.2.1.2
SRR16370610		2997581	35-251	222.896	65	2977676	2958123	99.3433	33.7	146.29	65.5	1493	L2	L2.2	2.2.1.2
SRR16370677		3121146	35-251	236.747	65	3096272	3064901	98.9868	32.6	159.15	75.3	1453	L2	L2.2	2.2.1.2
SRR2099936		2343612	201	201	54	2298660	2252674	97.9994	31.8	55.87	10.9	623	L4	L4.8	L4.8.2
SRR2099944		2950986	151	151	64	2885164	2873205	99.5855	34.4	96.05	32.6	776	L4	L4.6	L4.6.3
SRR2100006		2845363	151	151	64	2807816	2789826	99.3593	34.4	93.93	32	1032	L4	L4.1	L4.1.1	L4.1.1.3	L4.1.1.3.1
SRR2100052		2886901	151	151	63	2802032	2784858	99.3871	34.5	93	30	1026	L4	L4.1	L4.1.1	L4.1.1.3	L4.1.1.3.1
SRR2100104		6436410	75	75	64	6434526	6381951	99.1829	38.4	108.05	40.8	572	L4	L4.8	L4.8.2
SRR2100308		4017238	100	100	64	3946870	3921952	99.3687	38.7	86.91	37	1031	L4	L4.1	L4.1.1	L4.1.1.3	L4.1.1.3.1
SRR2100924		5390170	100	100	64	5347028	5317616	99.4499	35	118.65	58.4	818	L4	L4.6	L4.6.5
SRR3082111	Albania	4437327	30-101	99.8956	63	4429562	4328582	97.7203	35.1	88.44	20.7	589	L4	L4.8	L4.8.1
SRR3085331	Djibouti	4867105	30-101	99.8362	64	4853724	4803680	98.969	33.5	103.12	33.6	1027	L4	L4.2	L4.2.2	L4.2.2.2
SRR3085355	Italy	4700890	30-101	99.2716	63	4643208	4565263	98.3213	29.7	91.36	24	1073	L4	L4.2	L4.2.1
SRR3086363	Tajikistan	8010574	30-101	99.9208	62	8000000	7931409	99.1426	32.1	142.53	46.5	1082	L4	L4.2	L4.2.1	L4.2.1.1
SRR3500411	Botswana	2680126	35-251	229.406	64	2649936	2403524	90.7012	33.6	120.94	57.7	2270	M. mungi
SRR3647357	United Kingdom	7757982	125	125	65	7737594	7664476	99.055	34.7	215.45	150.8	2171	M. microti
SRR3675479	United Kingdom	3651338	35-151	137.478	64	3611764	3557198	98.4892	34.8	109.14	30.6	626	L4	L4.8	L4.8.2
SRR3724662	Ivory Coast	8090565	30-101	99.6796	63	8047182	7983873	99.2133	34.2	143.96	35.9	1079	L4	L4.1	L4.1.3
SRR3724669	Democratic Republic of the Congo	8905101	30-101	99.8029	62	8875874	8376079	94.3691	34.1	136.27	43.8	1512	L3	L3.6
SRR3724755	Democratic Republic of the Congo	9935832	30-101	99.7641	61	9896602	9761253	98.6324	32.4	137.15	41.9	1003	L4	L4.1	L4.1.1	L4.1.1.1
SRR3724767	Thailand	9078365	30-101	99.7098	62	9034438	8874306	98.2275	32.4	128.47	53	2237	L1	L1.1	L1.1.3	L1.1.3.1
SRR3724780	Thailand	5628498	30-101	99.6567	63	5596370	5469315	97.7297	32.2	84.24	25.5	2164	L1	L1.1	L1.1.1	L1.1.1.7
SRR3724788	Thailand	6460944	30-101	99.7957	61	6439050	6314938	98.0725	32.4	95.74	38.1	2133	L1	L1.1	L1.1.1	L1.1.1.9
SRR3724793	United Republic of Tanzania	3348306	30-101	99.6203	64	3326962	3249409	97.669	31.8	53.05	12.1	2111	L1	L1.2	L1.2.1
SRR3724803	Ivory Coast	7729242	30-101	99.7207	62	7692988	7621565	99.0716	34.5	135.65	46.7	1060	L4	L4.1	L4.1.3
SRR3724818	Ivory Coast	6574661	30-101	99.7222	62	6544080	6467255	98.826	34.2	113.2	28.4	831	L4	L4.6	L4.6.2	L4.6.2.2
SRR3724943	Thailand	10848066	30-101	99.7552	61	10803772	10610702	98.2129	32.7	153.1	63.6	2134	L1	L1.1	L1.1.1	L1.1.1.7
SRR3724959	Thailand	8511361	30-101	99.7963	61	8482530	8297719	97.8213	32	115.66	46.3	2158	L1	L1.2	L1.2.2	L1.2.2.2
SRR3724965	Ivory Coast	7601150	30-101	99.6548	64	7557264	7475387	98.9166	33.8	133.22	26.6	1070	L4	L4.1	L4.1.3
SRR3724967	United Republic of Tanzania	9791467	30-101	99.7446	62	9749580	9574022	98.1993	32.5	157.06	65.9	2139	L1	L1.2	L1.2.1
SRR3725670	South Africa	12417197	30-101	99.8021	62	12376332	12075469	97.569	31.2	192.04	64.7	1043	L4	L4.1	L4.1.1	L4.1.1.2
SRR3725703	Ivory Coast	10468312	30-101	99.6519	63	10407360	10151850	97.5449	31.3	179.84	62.2	1053	L4	L4.1	L4.1.3
SRR3743377	Moldova	4979084	30-101	99.7974	62	4962154	4835350	97.4446	33.6	91.53	29.2	1051	L4	L4.2	L4.2.1
SRR3743379	Moldova	5334851	30-101	99.6093	63	5299722	5150507	97.1845	33.4	100.28	33.5	1064	L4	L4.2	L4.2.1
SRR4423136	Bangladesh	3159287	30-300	177.151	65	3085128	3075988	99.7037	35.2	123.75	50.2	1475	L3	L3.4
SRR4423141	Bangladesh	2568080	30-300	176.72	64	2520740	2511153	99.6197	35.3	100.64	35.5	1568	L2	L2.2	L2.2.M4	L2.2.M4.7
SRR4423144	Bangladesh	3725314	30-300	178.25	64	3678954	3662322	99.5479	35.4	146.98	48.3	1011	L4	L4.1	L4.1.1	L4.1.1.1
SRR4423154	Bangladesh	2422427	30-300	177.639	64	2388964	2381342	99.6809	35.3	95.73	37.4	1547	L2	L2.2	L2.2.M4	L2.2.M4.7
SRR4423170	Bangladesh	2607107	30-300	177.257	64	2562736	2551717	99.57	35.3	102.49	34.2	1516	L2	L2.2	L2.2.M4	L2.2.M4.7
SRR5065202	Vietnam	3254441	30-151	148.437	64	3222988	3185288	98.8303	33.3	102.36	43.6	2117	L1	L1.1	L1.1.1	L1.1.1.1
SRR5065206	Vietnam	3045260	30-151	145.502	64	3025738	2996964	99.049	33	92.26	24.7	861	L4	L4.4	L4.4.1	L4.4.1.2
SRR5065207	Vietnam	3645065	30-151	147.389	64	3613578	3568472	98.7518	33.5	112.98	47.7	2143	L1	L1.1	L1.1.1	L1.1.1.1
SRR5065217	Vietnam	3335760	30-151	146.171	64	3310626	3268954	98.7413	32.8	100.69	35.5	1527	L2	L2.2	L2.2.AA3	L2.2.AA3.1
SRR5065232	Vietnam	3124099	30-151	147.456	64	3097088	3065077	98.9664	32.8	97.09	33.6	1545	L2	L2.2	L2.2.M1	L2.2.M1.2
SRR5065241	Vietnam	3457770	30-151	147.431	64	3423032	3373867	98.5637	33.2	107.69	42.3	1581	L2	L2.2	L2.2.M1	L2.2.M1.4
SRR5065269	Vietnam	3800039	30-151	148.167	64	3759588	3713305	98.7689	32.8	119.63	48.6	1586	L2	L2.2	L2.2.M6	L2.2.M6.1
SRR5065273	Vietnam	4755412	30-151	147.027	64	4707578	4666147	99.1199	33.1	149.05	59.2	1575	L2	L2.2	L2.2.M6	L2.2.M6.1
SRR5065274	Vietnam	2944706	30-151	147.359	64	2918644	2885828	98.8756	32.7	91.11	32.3	1554	L2	L2.2	L2.2.M1	L2.2.M1.1
SRR5065278	Vietnam	3307957	30-151	146.892	64	3276612	3237296	98.8001	32.7	101.38	39.8	1555	L2	L2.1
SRR5065283	Vietnam	5206516	30-151	146.071	64	5166476	5026928	97.299	33.3	151.54	61.1	1521	L2	L2.1
SRR5065288	Vietnam	2744194	30-151	147.811	64	2722584	2694825	98.9804	33.3	86.64	32.7	1556	L2	L2.2	L2.2.M4	L2.2.M4.3
SRR5065299	Vietnam	3256430	30-151	147.222	65	3229182	3192413	98.8614	32.8	99.99	35.5	1594	L2	L2.2	L2.2.M1	L2.2.M1.1
SRR5065322	Vietnam	3419771	30-151	147.967	64	3389462	3344692	98.6791	32.8	107.53	47.4	2148	L1	L1.1	L1.1.1	L1.1.1.10
SRR5065343	Vietnam	2838680	30-151	147.708	64	2812082	2785233	99.0452	33.2	89.71	34.2	1574	L2	L2.2	L2.2.M2	L2.2.M2.3
SRR5065352	Vietnam	5402332	30-151	145.194	63	5372348	4659411	86.7295	33.1	133.66	53.5	1552	L2	L2.2	L2.2.M1	L2.2.M1.2
SRR5065359	Vietnam	3079553	30-151	147.416	64	3046746	3015819	98.9849	32.9	96.63	38.2	1559	L2	L2.2	L2.2.M1	L2.2.M1.2
SRR5065362	Vietnam	2895790	30-151	146.478	65	2865750	2834266	98.9014	32.7	89.31	31.6	1576	L2	L2.2	L2.2.M6	L2.2.M6.2
SRR5065365	Vietnam	4701485	30-151	144.347	64	4668584	4617254	98.9005	33.1	138.92	47.6	1574	L2	L2.2	L2.2.M5
SRR5065366	Vietnam	2935749	30-151	147.484	64	2904916	2872376	98.8798	33.3	91.01	35	1593	L2	L2.2	L2.2.M4	L2.2.M4.3
SRR5065367	Vietnam	4115360	30-151	145.353	64	4087490	4042532	98.9001	33	124.41	43.3	1553	L2	L2.2	L2.2.M2	L2.2.M2.3
SRR5065373	Vietnam	2587942	30-151	146.982	64	2564520	2531584	98.7157	32.7	80.41	27.7	1562	L2	L2.2	L2.2.M5
SRR5065375	Vietnam	3416491	30-151	147.18	64	3390942	3346729	98.6961	32.9	104.93	41.5	2204	L1	L1.2	L1.2.2	L1.2.2.5
SRR5065376	Vietnam	2927903	30-151	147.025	64	2896448	2861927	98.8082	32.8	90.85	34	1578	L2	L2.2	L2.2.M5
SRR5065386	Vietnam	3396197	30-151	146.822	64	3370986	3325419	98.6483	32.8	104.58	41.7	2141	L1	L1.1	L1.1.1	L1.1.1.10
SRR5065417	Vietnam	3454696	30-151	146.754	64	3430120	3395501	98.9907	32.9	107.34	31.4	916	L4	L4.5
SRR5065432	Vietnam	2564493	30-151	147.523	64	2540662	2500645	98.4249	33.3	79.81	33.2	2206	L1	L1.1	L1.1.1	L1.1.1.8
SRR5065437	Vietnam	3906235	30-151	146.519	63	3878472	3714760	95.779	33.7	117.12	49.3	2250	L1	L1.1	L1.1.1	L1.1.1.6
SRR5065438	Vietnam	4160946	30-151	146.952	64	4123582	4079083	98.9209	33.1	128.23	52	1564	L2	L2.2	L2.2.M6	L2.2.M6.2
SRR5065442	Vietnam	2894103	30-151	147.793	64	2869806	2842757	99.0575	33.4	91.48	34.8	1545	L2	L2.2	L2.2.M1	L2.2.M1.3
SRR5065456	Vietnam	4970707	30-151	142.217	64	4941684	4874128	98.6329	33.2	143.7	56.7	2204	L1	L1.1	L1.1.1	L1.1.1.4
SRR5065460	Vietnam	3337192	30-151	147.221	64	3310892	3275010	98.9162	32.9	104.1	37.1	1552	L2	L2.2	L2.2.M1	L2.2.M1.3
SRR5065472	Vietnam	3490055	30-151	147.037	64	3462636	3428774	99.0221	32.9	108.46	38.4	1578	L2	L2.2	L2.2.M6	L2.2.M6.1
SRR5065479	Vietnam	3675952	30-151	147.181	64	3644952	3611639	99.0861	33.1	115.37	46.6	1519	L2	L2.2	L2.2.AA3	L2.2.AA3.1
SRR5065504	Vietnam	3379192	30-151	147.487	64	3349128	3310036	98.8328	33.5	105.97	46.6	2166	L1	L1.1	L1.1.1	L1.1.1.4
SRR5065520	Vietnam	4402420	30-151	145.988	64	4359044	4317419	99.0451	33.3	133.69	52.8	1502	L2	L2.2	L2.2.AA3	L2.2.AA3.1
SRR5065536	Vietnam	3321166	30-151	146.755	65	3295814	3259567	98.9002	32.8	101.69	36.2	1555	L2	L2.2	L2.2.M1	L2.2.M1.1
SRR5065618	Vietnam	3558737	30-151	147.246	64	3532204	3498163	99.0363	32.9	110.81	45.1	1599	L2	L2.2	L2.2.M4	L2.2.M4.6
SRR5065666	Vietnam	2905008	30-151	148.174	64	2881748	2844547	98.7091	33	90.99	41.1	2161	L1	L1.1	L1.1.1	L1.1.1.4
SRR5065682	Vietnam	2515490	30-151	147.207	64	2497966	2468748	98.8303	32.8	77.97	26.2	1523	L2	L2.2	L2.2.AA4
SRR5065692	Vietnam	2925765	30-151	147.693	64	2898460	2870833	99.0468	33.3	91.92	35.5	1581	L2	L2.2	L2.2.M4	L2.2.M4.3
SRR5067221	Vietnam	4084493	30-151	147.402	64	4066392	4027457	99.0425	33.2	126.78	52.1	1553	L2	L2.2	L2.2.AA4
SRR5067251	Vietnam	3038459	30-151	147.888	64	3008854	2969892	98.7051	32.7	95.32	36.3	1580	L2	L2.2	L2.2.M2	L2.2.M2.5
SRR5067257	Vietnam	3285757	30-151	146.87	64	3256808	3224678	99.0135	33.1	101.6	40.1	1560	L2	L2.2	L2.2.B
SRR5067260	Vietnam	3266225	30-151	148.081	64	3235710	3198091	98.8374	32.5	103.22	39.4	1576	L2	L2.2	L2.2.M2	L2.2.M2.5	L2.2.1.2
SRR5067290	Vietnam	3357054	30-151	148.188	64	3329894	3289531	98.7879	32.8	106.07	41.2	1573	L2	L2.2	L2.2.M2	L2.2.M2.3
SRR5067304	Vietnam	3361315	30-151	147.684	64	3329840	3297456	99.0275	33.5	105.37	41.6	1554	L2	L2.2	L2.2.M2	L2.2.M2.3
SRR5067316	Vietnam	3126995	30-151	148.134	64	3096916	3054504	98.6305	32.8	98.58	38.1	1558	L2	L2.2	L2.2.M2	L2.2.M2.5
SRR5067357	Vietnam	3570820	30-151	147.857	64	3550358	3503481	98.6797	33	111.85	51.6	2183	L1	L1.1	L1.1.1	L1.1.1.10
SRR5067393	Vietnam	3642344	30-151	148.181	64	3613972	3564765	98.6384	32.4	114.89	45.2	1573	L2	L2.2	L2.2.M4	L2.2.M4.6
SRR5067427	Vietnam	3639241	30-151	148.342	64	3602816	3562616	98.8842	33.2	115.74	37.7	897	L4	L4.4	L4.4.2
SRR5067501	Vietnam	3249689	30-151	147.825	64	3212334	3178608	98.9501	33	102.45	39	1594	L2	L2.2	L2.2.M1	L2.2.M1.4
SRR5067585	Vietnam	3096599	30-151	148.205	64	3065146	3021995	98.5922	32.8	96.98	43.3	2238	L1	L1.1	L1.1.1	L1.1.1.5
SRR5067596	Vietnam	4982676	30-151	147.83	64	4945018	4880687	98.6991	32.9	155.55	68.7	2253	L1	L1.1	L1.1.1	L1.1.1.9
SRR5067653	Vietnam	2268373	30-151	148.121	64	2241574	2210790	98.6267	32.2	71.34	26.6	1509	L2	L2.2	L2.2.AA4
SRR5073504	Vietnam	2877082	30-151	147.871	64	2835142	2809018	99.0786	34	91.46	37.5	1594	L2	L2.2	L2.2.M1	L2.2.M1.2
SRR5073607	Vietnam	2545393	30-151	148.502	64	2519768	2486899	98.6956	32.1	80.97	30	1578	L2	L2.2	L2.2.M4	L2.2.M4.6
SRR5073617	Vietnam	2816305	30-151	146.991	64	2787874	2754619	98.8072	34.3	89.04	39.5	2195	L1	L1.2	L1.2.2	L1.2.2.5
SRR5073627	Vietnam	3604375	30-151	145.764	64	3581578	3529384	98.5427	33.3	112.3	33.3	869	L4	L4.4	L4.4.2
SRR5073646	Vietnam	3645516	30-151	148.11	64	3609524	3558464	98.5854	32.9	115.4	44.3	1517	L2	L2.2	L2.2.AA2
SRR5073650	Vietnam	2570535	30-151	147.075	64	2544162	2516553	98.9148	34	81.54	32.4	1510	L2	L2.2	L2.2.AA4
SRR5073669	Vietnam	3338519	30-151	147.167	64	3304294	3263996	98.7804	32.9	104.98	39.7	1567	L2	L2.2	L2.2.M1	L2.2.M1.4
SRR5073670	Vietnam	3258014	30-151	148.405	64	3213618	3181813	99.0103	33.8	103.89	41.8	1529	L2	L2.2	L2.2.M1	L2.2.M1.3
SRR5073695	Vietnam	2577831	30-151	148.266	64	2541778	2508250	98.6809	33.6	82.07	32.5	1556	L2	L2.2	L2.2.M1	L2.2.M1.3
SRR5073699	Vietnam	3718385	30-151	148.101	64	3676906	3635155	98.8645	33.9	117.67	46.8	1543	L2	L2.2	L2.2.B
SRR5073703	Vietnam	3238932	30-151	136.683	64	3209506	3155886	98.3293	33.5	94.17	33.6	1526	L2	L2.2	L2.2.B
SRR5073716	Vietnam	3119910	30-151	148.158	64	3087662	3052243	98.8529	32.8	99.19	37.7	1482	L2	L2.2	L2.2.AA3	L2.2.AA3.2
SRR5073762	Vietnam	3462987	30-151	148.354	64	3426566	3378082	98.5851	33	109.85	42.5	1514	L2	L2.2	L2.2.AA2
SRR5073778	Vietnam	3524965	30-151	145.919	64	3490930	3443822	98.6506	34.2	109.81	49.3	2177	L1	L1.1	L1.1.1	L1.1.1.4
SRR5073801	Vietnam	2684594	30-151	148.38	64	2656136	2619732	98.6294	33.9	85.42	37.4	2160	L1	L1.1	L1.1.1	L1.1.1.5
SRR5073842	Vietnam	3183148	30-151	146.689	64	3148740	3112935	98.8629	33.8	100.05	32.4	903	L4	L4.4	L4.4.2
SRR5073849	Vietnam	3571316	30-151	148.17	64	3537422	3495443	98.8133	33.2	113.5	49.2	2182	L1	L1.2	L1.2.2	L1.2.2.5
SRR5073852	Vietnam	3174584	30-151	148.45	64	3128904	3088792	98.718	33.5	101.02	41.3	1562	L2	L2.2	L2.2.M5
SRR5073862	Vietnam	2611154	30-151	148.086	64	2579736	2552569	98.9469	34.1	83.2	33.7	1605	L2	L2.2	L2.2.M5
SRR5073875	Vietnam	3437491	30-151	147.509	64	3383386	3336922	98.6267	33.6	107.92	43.7	1575	L2	L2.2	L2.2.M6	L2.2.M6.1
SRR5073895	Vietnam	2907354	30-151	146.718	64	2870358	2835524	98.7864	33.9	91.31	35.7	1529	L2	L2.2	L2.2.M1	L2.2.M1.3
SRR5073967	Vietnam	3190843	30-151	147.989	64	3156398	3116740	98.7436	34.1	100.77	45.2	2131	L1	L1.1	L1.1.1	L1.1.1.7
SRR5073987	Vietnam	2954859	30-151	145.756	64	2928170	2886438	98.5748	33.9	92.32	41.1	2181	L1	L1.1	L1.1.1	L1.1.1.10
SRR5073988	Vietnam	4063467	30-151	147.855	64	4025490	3972972	98.6954	33.1	128.14	56.7	2210	L1	L1.1	L1.1.1	L1.1.1.4
SRR5073994	Vietnam	3275747	30-151	147.906	64	3242584	3210982	99.0254	33.1	104.02	40.8	1574	L2	L2.2	L2.2.M6	L2.2.M6.1
SRR5074079	Vietnam	3646078	30-151	146.36	64	3619848	3580483	98.9125	33.6	114.06	49.3	2145	L1	L1.1	L1.1.1	L1.1.1.10
SRR5074093	Vietnam	2798646	30-151	144.08	64	2771790	2751841	99.2803	33.7	86.72	30.3	1496	L2	L2.1
SRR5074104	Vietnam	3679510	30-151	145.91	64	3653950	3616700	98.9806	33.5	115.22	48.9	2206	L1	L1.2	L1.2.2	L1.2.2.5
SRR5074123	Vietnam	3285362	30-151	146.532	64	3260112	3233833	99.1939	33.4	103.8	40	1561	L2	L2.2	L2.2.AA4
SRR5074160	Vietnam	2853184	30-151	145.462	64	2828474	2804962	99.1687	33.5	89.03	33.3	1579	L2	L2.2	L2.2.M4	L2.2.M4.6
SRR5074170	Vietnam	3506395	30-151	146.979	64	3484036	3314371	95.1302	33.3	106.15	41.8	1574	L2	L2.2	L2.2.M1	L2.2.M1.2
SRR5341214	India	2076784	30-151	145.886	62	1970656	1875363	95.1644	33.3	54.79	20.5	1498	L3	L3.5
SRR5341250	India	3528404	30-151	149.351	64	3471502	3421541	98.5608	33.7	109.68	49.9	1535	L3	L3.1	L3.1.1	L3.1.1.2
SRR5535699	Peru	4457225	30-101	99.8335	62	4444556	4164664	93.7026	31.7	69.4	22.8	993	L4	L4.1	L4.1.4
SRR5535708	Ivory Coast	9071216	30-101	99.8483	62	9047886	8783119	97.0737	34.4	142.14	54.5	1036	L4	L4.1	L4.1.3
SRR5535891	Democratic Republic of the Congo	9982089	30-101	99.7708	62	9943186	9360533	94.1402	31.9	157.59	58.1	990	L4	L4.1	L4.1.1	L4.1.1.1
SRR5535929	Botswana	8585880	30-101	99.8111	62	8558410	8041243	93.9572	31.9	133.8	61.5	2212	L1	L1.3	L1.3.1
SRR5642712	United States of America	2114631	36-251	221.515	65	2091682	2082572	99.5645	35.3	102.17	55.2	2681	M. orygis
SRR5709857	Thailand	6633666	150	150	65	6189946	6096568	98.4915	37.2	198.52	98.6	2209	L1	L1.1	L1.1.2	L1.1.2.1
SRR5709958	Thailand	8744011	150	150	65	8714354	8643073	99.182	37.5	290.29	162.7	1652	L2	L2.2	L2.2.M4	L2.2.M4.2
SRR5709977	Thailand	6025513	150	150	65	6006654	5971128	99.4086	36.7	200.05	122.8	1607	L2	L2.2	L2.2.M4	L2.2.M4.1
SRR5710006	Thailand	6896995	150	150	65	6874742	6812761	99.0984	37.1	228.45	129.6	1629	L2	L2.2	L2.2.M4	L2.2.M4.1
SRR5818591	Djibouti	4856423	30-151	146.684	64	4846676	4433424	91.4735	32.7	140.62	55.1	1015	L4	L4.2	L4.2.2	L4.2.2.2
SRR5818611	Djibouti	3100143	30-151	146.473	65	3089730	3005630	97.2781	33.2	96.18	48.7	2125	L1	L1.2	L1.2.1
SRR5818629	Djibouti	3079038	30-151	147.777	65	3071220	3000716	97.7044	33	96.54	34.5	802	L4	L4.6	L4.6.5
SRR5818633	Djibouti	3329386	30-101	99.5352	64	3303060	3260426	98.7093	32.9	71.57	20.6	855	L4	L4.6	L4.6.5
SRR5818645	Djibouti	2537144	30-151	146.497	65	2523150	2457090	97.3818	33.2	78.77	30.2	831	L4	L4.6	L4.6.5
SRR6045572	United Kingdom	3467229	35-151	143.53	64	3429762	3341526	97.4273	33.2	105.03	28.9	788	L4	L4.6	L4.6.3
SRR6339643	Australia	4177135	30-125	115.965	64	4158628	4099266	98.5726	32.9	99.81	37	1436	L2	L2.2	L2.2.B
SRR6339659	Australia	1958113	30-151	143.578	64	1947326	1936569	99.4476	33.6	61.37	24.7	1475	L3	L3.4
SRR6480421	Indonesia	5808362	93	93	65	5804762	5779252	99.5605	33.8	121.3	48.1	1500	L2	L2.2	L2.2.D
SRR671809	China	5884875	90	90	65	5866668	5835526	99.4692	35.2	118.38	62.7	1544	L2	L2.2	L2.2.D
SRR6807696	Moldova	3157745	30-151	150.709	65	3148340	3119531	99.0849	33.2	103.08	60.3	1597	L2	L2.2	L2.2.M4	L2.2.M4.5
SRR6807720	Moldova	3878555	30-151	150.707	65	3867248	3835028	99.1668	33	126.63	75.2	1606	L2	L2.2	L2.2.M4	L2.2.M4.9	L2.2.M4.9.2
SRR6807751	Moldova	2780558	30-151	150.725	65	2772950	2607524	94.0343	32.8	86.4	50.7	1614	L2	L2.2	L2.2.M4	L2.2.M4.9	L2.2.M4.9.1
SRR6807756	Moldova	3973315	30-151	150.602	64	3957416	3824626	96.6445	33.1	124.48	70.4	1614	L2	L2.2	L2.2.M4	L2.2.M4.9	L2.2.M4.9.1
SRR6807762	Moldova	2983114	30-151	150.644	65	2972546	2945555	99.092	33.1	94.78	54.5	1609	L2	L2.2	L2.2.M4	L2.2.M4.9	L2.2.M4.9.2
SRR6824317	China	8246444	30-150	149.206	65	8227848	8154922	99.1137	35.2	242.91	174.9	1578	L2	L2.2	L2.2.M4	L2.2.M4.3
SRR6824437	China	7492940	30-150	149.22	65	7477208	7416007	99.1815	35.1	221.95	160.7	1615	L2	L2.2	L2.2.M2	L2.2.M2.4
SRR6824559	China	10049311	30-150	149.759	65	10024610	9936065	99.1167	38.3	286.37	196	1630	L2	L2.2	L2.2.M4	L2.2.M4.8
SRR6824569	China	3697867	30-150	149.468	65	3677416	3635962	98.8727	38.9	111.47	60.2	1473	L2	L2.2	L2.2.AA2
SRR6824572	China	3470181	30-150	149.627	62	3456800	2877251	83.2345	38.9	89.01	49.6	1532	L2	L2.2	L2.2.AA3	L2.2.AA3.1
SRR6824621	China	8612691	30-150	149.809	65	8595790	8520169	99.1203	35.5	261.32	189.7	1644	L2	L2.2	L2.2.M4	L2.2.M4.7
SRR6824629	China	10456827	30-150	149.737	65	10428754	10348661	99.232	38.3	302.9	210.7	1562	L2	L2.2	L2.2.D
SRR6824655	China	8618160	30-150	149.712	65	8592848	8541115	99.398	38.6	264.01	182.3	1584	L2	L2.2	L2.2.M4	L2.2.M4.3
SRR6824697	China	11334137	30-150	149.542	64	11280862	11117739	98.554	38.9	343.3	177.6	1489	L3	L3.5
SRR7516309	Georgia	3133304	30-151	150.639	65	3122074	3072366	98.4079	32.7	98.74	54.9	1634	L2	L2.2	L2.2.M4	L2.2.M4.9	L2.2.M4.9.2
SRR7516316	Georgia	4890383	30-151	150.63	63	4872898	4461453	91.5565	32.3	118.35	62.3	1591	L2	L2.2	L2.2.M4	L2.2.M4.9	L2.2.M4.9.2
SRR7653017	Azerbaijan	3031073	30-151	150.482	65	3015702	2981838	98.8771	36.2	90.32	43.3	1589	L2	L2.2	L2.2.M4	L2.2.M4.9	L2.2.M4.9.2
SRR7653081	Azerbaijan	7089153	30-151	150.516	64	7055152	6992027	99.1053	36.8	209.51	108.8	1581	L2	L2.2	L2.2.M4	L2.2.M4.9	L2.2.M4.9.1
SRR7655983	Azerbaijan	5847846	30-151	150.465	64	5817088	5758208	98.9878	36.7	174.9	89.6	1579	L2	L2.2	L2.2.M4	L2.2.M4.9	L2.2.M4.9.1
SRR7693090	Brazil	8936924	3-101	99.4451	65	8879872	8792939	99.021	37.8	196.3	115.1	2200	M. pinnipedii
SRR7693584	Brazil	4514688	22-101	99.0802	64	4485948	4444283	99.0712	37.5	99.12	50.3	2178	M. pinnipedii
SRR8380877	India	1948019	35-251	241.586	66	1900178	1879874	98.9315	33.3	100.06	45.4	2268	L1	L1.1	L1.1.3	L1.1.3.3
SRR8651634	China	11064699	150	150	63	11000000	10958368	99.6215	39.6	334.08	117.2	1627	L2	L2.2	L2.2.M2	L2.2.M2.1
