# Supplementary material for: A revised SNP-based barcoding scheme for typing Mycobacterium tuberculosis complex isolates
Source: mSphere. 2023 Jun 14;8(4):e00169-23. doi: 10.1128/msphere.00169-23 (PMC10449489; doi:10.1128/msphere.00169-23)
Supplement: Table S2 — Main differences between the two classifications. [file msphere.00169-23-s0008.xlsx]

## Sheet: Supplementary Table 2
Supplementary Table 2. The main differences between the two classifications
Lineage	no. of Genotypes	no. of Levels	Differences from the Napier et al. [1] typing scheme
L1	33	4	a) L1.1.1 has more differentiated groups
			b) L1.1.3.2 instead of L1.1.3.3
			c) L1.1.3.4 instead of L1.1.3.2
			d) The genotypes of the L1.2.2.1 classifications do not match, and L1.2.2.1 of the primary scheme is divided into additional genotypes
L2	47	5	a) L2.2.1 has undergone the most significant changes and now includes 41 genotypes, with an additional division into ancient and modern Belling
			b) Genotypes have been added to the presented scheme (in addition to the Thawornwattana et al. scheme [2]): L2.2.1.2 [3] , Bmyc3 [4], AA1SA [5]
L3	13	4	L3.1 is more extensive in the presented scheme, only the L3.1.2 genotype matches primary scheme
L4	51	5	Same as primary scheme
L5	9	3	Not differentiated in the primary scheme
L6	13	3	Not differentiated in the primary scheme
L7	1	1	Same as primary scheme
L8	1	1	Same as primary scheme
L9	1	1	Same as primary scheme
References
1. Napier G, Campino S, Merid Y, Abebe M, Woldeamanuel Y, Aseffa A, et al. Robust barcoding and identification of Mycobacterium tuberculosis lineages for epidemiological and clinical studies. Genome Med 2020; 12: 1–10.
2. Thawornwattana Y, Mahasirimongkol S, Yanai H, Maung HMW, Cui Z, Chongsuvivatwong V, et al. Revised nomenclature and SNP barcode for Mycobacterium tuberculosis lineage 2. Microb Genom 2021;7:000697. https://doi.org/10.1099/MGEN.0.000697
3. Freschi L, Vargas R, Husain A, Kamal SMM, Skrahina A, Tahseen S, et al. Population structure, biogeography and transmissibility of Mycobacterium tuberculosis. Nature Communications 2021 12:1 2021;12:1–11. https://doi.org/10.1038/s41467-021-26248-1
4. Mestre O, Luo T, dos Vultos T, Kremer K, Murray A, Namouchi A, et al. Phylogeny of Mycobacterium tuberculosis Beijing Strains Constructed from Polymorphisms in Genes Involved in DNA Replication, Recombination and Repair. PLoS One 2011;6:e16020. https://doi.org/10.1371/JOURNAL.PONE.0016020
5. Klopper M, Heupink TH, Hill-Cawthorne G, Streicher EM, Dippenaar A, de Vos M, et al. A landscape of genomic alterations at the root of a near-untreatable tuberculosis epidemic. BMC Med 2020;18:1–14. https://doi.org/10.1186/S12916-019-1487-2
