# Supplementary material for: A revised SNP-based barcoding scheme for typing Mycobacterium tuberculosis complex isolates
Source: mSphere. 2023 Jun 14;8(4):e00169-23. doi: 10.1128/msphere.00169-23 (PMC10449489; doi:10.1128/msphere.00169-23)
Supplement: Table S3 — Barcoding SNPs and corresponding studies. [file msphere.00169-23-s0009.xlsx]

## Sheet: Supplementary Table 3
Supplementary Table 3. Barcoding SNPs and corresponding studies
Position	Reference allele	Alternative allele	Level					Study							Comment
			Level 1	Level 2	Level 3	Level 4	Level 5	Napier et al.		Netikul et al.	Thawornwattana et al.	Shuaib et al.	Coscola et al.	Lipworth et al.
								Set of 90 minimal barcoding SNPs	Set of robust 421 clade-defining SNPs
615938	G	A	L1					✚	✚
272678	C	T	L1						✚
4404247	G	A	L1	L1.1				✚	✚	✚
2989683	C	T	L1	L1.1					✚	✚
529363	C	T	L1	L1.1	L1.1.1			✚	✚	✚
1750465	T	C	L1	L1.1	L1.1.1	L1.1.1.1		✚	✚	✚
2415951	G	A	L1	L1.1	L1.1.1	L1.1.1.2				✚
870862	C	T	L1	L1.1	L1.1.1	L1.1.1.3				✚
1462580	C	T	L1	L1.1	L1.1.1	L1.1.1.4				✚
3831376	G	A	L1	L1.1	L1.1.1	L1.1.1.5				✚
1679537	C	G	L1	L1.1	L1.1.1	L1.1.1.6				✚
2411421	C	T	L1	L1.1	L1.1.1	L1.1.1.7				✚
581990	C	T	L1	L1.1	L1.1.1	L1.1.1.8				✚
3091467	G	C	L1	L1.1	L1.1.1	L1.1.1.9				✚
1122555	C	T	L1	L1.1	L1.1.1	L1.1.1.10				✚
1167274	C	T	L1	L1.1	L1.1.1	L1.1.1.11				✚
219722	G	T	L1	L1.1	L1.1.2					✚
2622402	G	A	L1	L1.1	L1.1.2	L1.1.2.2		✚	✚	✚					L1.1.2 according to Napier et al.
518948	C	T	L1	L1.1	L1.1.2	L1.1.2.1				✚
1491275	G	A	L1	L1.1	L1.1.3			✚	✚	✚
403481	C	T	L1	L1.1	L1.1.3	L1.1.3.1		✚	✚
285096	G	T	L1	L1.1	L1.1.3	L1.1.3.4		✚	✚						L1.1.3.2 according to Napier et al.
2738352	C	T	L1	L1.1	L1.1.3	L1.1.3.2		✚	✚	✚					L1.1.3.3 according to Napier et al.
1005488	G	A	L1	L1.1	L1.1.3	L1.1.3.3				✚
1136017	A	G	L1	L1.2				✚	✚	✚
2278507	G	A	L1	L1.2						✚
590595	G	A	L1	L1.2	L1.2.1			✚	✚
528781	G	A	L1	L1.2	L1.2.2			✚	✚
1808898	C	T	L1	L1.2	L1.2.2	L1.2.2.1				✚
4255679	C	T	L1	L1.2	L1.2.2	L1.2.2.2				✚
63752	C	T	L1	L1.2	L1.2.2	L1.2.2.3				✚
3628694	G	A	L1	L1.2	L1.2.2	L1.2.2.4				✚
1797969	C	T	L1	L1.2	L1.2.2	L1.2.2.5				✚
2763624	G	A	L1	L1.3				✚	✚
727440	C	T	L1	L1.3
1245275	C	T	L1	L1.3	L1.3.1			✚	✚	✚
61842	T	C	L1	L1.3	L1.3.2			✚	✚	✚
282892	C	T	L2					✚	✚
811753	C	T	L2						✚
648465	A	G	L2	L2.1				✚	✚		✚
1135798	C	T	L2	L2.1					✚		✚
2505085	G	A	L2	L2.2 (ancient)				✚	✚
1288698	G	A	L2	L2.2 (ancient)					✚
346693	G	T	L2	L2.2 (ancient)	L2.2.AA1			✚	✚		✚
1046620	A	C	L2	L2.2 (ancient)	L2.2.AA1	Bmyc3									Mestre et al.
1003639	G	A	L2	L2.2 (ancient)	L2.2.AA1	AA1SA									Klopper et al.
4146082	C	T	L2	L2.2 (ancient)	L2.2.A						✚
649844	C	T	L2	L2.2 (ancient)	2.2.1.2										Freschi et al.
3960979	A	C	L2	L2.2 (ancient)	L2.2.AA2						✚
803298	C	T	L2	L2.2 (ancient)	L2.2.B						✚
197705	G	A	L2	L2.2 (ancient)	L2.2.AA3						✚
752134	C	T	L2	L2.2 (ancient)	L2.2.AA3	L2.2.AA3.1					✚
4333325	A	G	L2	L2.2 (ancient)	L2.2.AA3	L2.2.AA3.2					✚
74716	G	C	L2	L2.2 (ancient)	L2.2.C						✚
3812980	G	A	L2	L2.2 (ancient)	L2.2.D						✚
2567122	G	A	L2	L2.2 (ancient)	L2.2.E						✚
3542392	G	A	L2	L2.2 (ancient)	L2.2.AA4						✚
1477596	C	T	L2	L2.2 (modern)							✚
655559	G	A	L2	L2.2 (modern)	L2.2.M6						✚
1843620	T	C	L2	L2.2 (modern)	L2.2.M6	L2.2.M6.1					✚
94915	C	T	L2	L2.2 (modern)	L2.2.M6	L2.2.M6.2					✚
1772288	T	G	L2	L2.2 (modern)	L2.2.M5						✚
1219683	G	A	L2	L2.2 (modern)	L2.2.M3						✚
941722	T	G	L2	L2.2 (modern)	L2.2.M4						✚
1904950	C	T	L2	L2.2 (modern)	L2.2.M4	L2.2.M4.1					✚
617750	G	A	L2	L2.2 (modern)	L2.2.M4	L2.2.M4.2					✚
1829921	G	T	L2	L2.2 (modern)	L2.2.M4	L2.2.M4.3					✚
421187	C	T	L2	L2.2 (modern)	L2.2.M4	L2.2.M4.4					✚
2908357	G	A	L2	L2.2 (modern)	L2.2.M4	L2.2.M4.5					✚
1558894	T	C	L2	L2.2 (modern)	L2.2.M4	L2.2.M4.6					✚
327175	C	G	L2	L2.2 (modern)	L2.2.M4	L2.2.M4.7					✚
2780355	G	A	L2	L2.2 (modern)	L2.2.M4	L2.2.M4.8					✚
1364706	G	A	L2	L2.2 (modern)	L2.2.M4	L2.2.M4.9					✚
2939372	A	G	L2	L2.2 (modern)	L2.2.M4	L2.2.M4.9	L2.2.M4.9.1				✚
2841179	G	A	L2	L2.2 (modern)	L2.2.M4	L2.2.M4.9	L2.2.M4.9.2				✚
15087	C	G	L2	L2.2 (modern)	L2.2.M2						✚
4405700	G	C	L2	L2.2 (modern)	L2.2.M2	L2.2.M2.1					✚
1399526	C	T	L2	L2.2 (modern)	L2.2.M2	L2.2.M2.2					✚
586111	G	A	L2	L2.2 (modern)	L2.2.M2	L2.2.M2.3					✚
45829	A	G	L2	L2.2 (modern)	L2.2.M2	L2.2.M2.4					✚
2053560	G	A	L2	L2.2 (modern)	L2.2.M2	L2.2.M2.5					✚
1692069	A	G	L2	L2.2 (modern)	L2.2.M2	L2.2.M2.5	lin2.2.1.2	✚	✚
4215793	A	C	L2	L2.2 (modern)	L2.2.M1						✚
1947282	A	G	L2	L2.2 (modern)	L2.2.M1	L2.2.M1.1		✚	✚
3593078	G	A	L2	L2.2 (modern)	L2.2.M1	L2.2.M1.2					✚
28382	G	A	L2	L2.2 (modern)	L2.2.M1	L2.2.M1.3					✚
1565767	C	T	L2	L2.2 (modern)	L2.2.M1	L2.2.M1.4
342873	C	T	L3					✚	✚
652950	T	C	L3						✚
4306896	C	T	L3	L3.1								✚
2541779	G	A	L3	L3.1								✚
2110074	C	T	L3	L3.1	L3.1.1	L3.1.1.1						✚
4041266	G	T	L3	L3.1	L3.1.1	L3.1.1.2						✚
3722702	G	C	L3	L3.1	L3.1.2			✚	✚			✚
645011	C	T	L3	L3.1	L3.1.3							✚
512610	C	T	L3	L3.1	L3.1.3	L3.1.3.1						✚
17842	G	C	L3	L3.2				✚	✚			✚
1919627	G	A	L3	L3.2								✚
403295	G	A	L3	L3.3								✚
45544	C	T	L3	L3.3								✚
110567	C	T	L3	L3.4								✚
1919901	C	T	L3	L3.4								✚
3473662	G	A	L3	L3.5								✚
4161737	C	G	L3	L3.5								✚
4330870	C	A	L3	L3.5	L3.5.1							✚
2890468	C	G	L3	L3.6								✚
1321096	G	A	L3	L3.6								✚
2825466	G	A	L4					✚	✚						Absense of this SNP is specific for this lineage
2847281	A	G	L4												This study; Absense of this SNP is specific for this lineage
62657	G	A	L4	L4.1				✚	✚
284623	G	A	L4	L4.1					✚
514245	C	T	L4	L4.1	L4.1.1			✚	✚
1006080	G	A	L4	L4.1	L4.1.1	L4.1.1.1		✚	✚
1109535	G	A	L4	L4.1	L4.1.1	L4.1.1.2		✚	✚
4229087	C	T	L4	L4.1	L4.1.1	L4.1.1.3		✚	✚
286300	C	A	L4	L4.1	L4.1.1	L4.1.1.3	L4.1.1.3.1	✚	✚
3147742	A	G	L4	L4.1	L4.1.2			✚	✚
342340	C	T	L4	L4.1	L4.1.2	L4.1.2.1		✚	✚
2488724	C	G	L4	L4.1	L4.1.2	L4.1.2.1	L4.1.2.1.1	✚	✚
1564799	C	T	L4	L4.1	L4.1.3			✚	✚
58786	G	C	L4	L4.1	L4.1.4			✚	✚
1466779	C	T	L4	L4.2				✚	✚
1568018	C	T	L4	L4.2					✚
783601	A	C	L4	L4.2	L4.2.1			✚	✚
870187	C	T	L4	L4.2	L4.2.1	L4.2.1.1		✚	✚
353766	T	C	L4	L4.2	L4.2.2			✚	✚
1455780	T	C	L4	L4.2	L4.2.2	L4.2.2.1		✚	✚
611463	G	A	L4	L4.2	L4.2.2	L4.2.2.2		✚	✚
1452071	C	A	L4	L4.3				✚	✚
3191027	G	A	L4	L4.3					✚
825585	T	C	L4	L4.3	L4.3.1			✚	✚
1647807	T	C	L4	L4.3	L4.3.1	L4.3.1.1		✚	✚
3414791	G	C	L4	L4.3	L4.3.2			✚	✚
784581	G	C	L4	L4.3	L4.3.2	L4.3.2.1		✚	✚
2077253	G	A	L4	L4.3	L4.3.3			✚	✚
1297327	G	A	L4	L4.3	L4.3.4			✚	✚
1274335	G	A	L4	L4.3	L4.3.4	L4.3.4.1		✚	✚
784440	G	T	L4	L4.3	L4.3.4	L4.3.4.2		✚	✚
225495	T	C	L4	L4.3	L4.3.4	L4.3.4.2	L4.3.4.2.1	✚	✚
4307886	G	A	L4	L4.4				✚	✚
4238963	C	T	L4	L4.4					✚
2905505	G	A	L4	L4.4	L4.4.1			✚	✚
355181	G	A	L4	L4.4	L4.4.1	L4.4.1.1		✚	✚
15036	C	G	L4	L4.4	L4.4.1	L4.4.1.1	L4.4.1.1.1	✚	✚
342201	C	G	L4	L4.4	L4.4.1	L4.4.1.2		✚	✚
985287	G	A	L4	L4.4	L4.4.2			✚	✚
620029	C	T	L4	L4.5				✚	✚
1719757	G	T	L4	L4.5											This study
18091	G	A	L4	L4.6				✚	✚
3466426	G	A	L4	L4.6											This study
4260268	G	C	L4	L4.6	L4.6.1			✚	✚
4406749	G	A	L4	L4.6	L4.6.1	L4.6.1.1		✚	✚
1098698	C	G	L4	L4.6	L4.6.1	L4.6.1.2		✚	✚
4260742	G	A	L4	L4.6	L4.6.2			✚	✚
2875883	C	T	L4	L4.6	L4.6.2	L4.6.2.2		✚	✚
734562	G	A	L4	L4.6	L4.6.3			✚	✚
4236903	G	A	L4	L4.6	L4.6.4			✚	✚
17665	G	A	L4	L4.6	L4.6.5			✚	✚
716918	G	A	L4	L4.7				✚	✚
3270289	C	A	L4	L4.7					✚
1130526	G	A	L4	L4.8				✚	✚
3836739	G	A	L4	L4.8											This study
2914906	G	C	L4	L4.8	L4.8.1			✚	✚
2417281	G	A	L4	L4.8	L4.8.2			✚	✚
616408	C	G	L4	L4.8	L4.8.3			✚	✚
420008	A	G	L4	L4.9				✚	✚						Absense of this SNP is specific for this lineage
903913	T	C	L4	L4.9					✚						Absense of this SNP is specific for this lineage
119600	C	G	L4	L4.9	L4.9.1			✚	✚
1799921	C	A	L5					✚	✚
352646	G	A	L5						✚
3592709	C	T	L5	L5.1											This study
1846092	C	T	L5	L5.1											This study
782398	C	G	L5	L5.1	L5.1.1								✚
1317796	C	T	L5	L5.1	L5.1.2								✚
587305	C	T	L5	L5.1	L5.1.3								✚
2565446	G	A	L5	L5.1	L5.1.4								✚
492769	G	T	L5	L5.1	L5.1.5								✚
86773	C	A	L5	L5.2									✚
354234	G	A	L5	L5.2									✚
225657	G	A	L5	L5.3									✚
1011206	C	G	L5	L5.3									✚
982363	G	T	L6					✚	✚
2847737	G	A	L6						✚
1582186	C	T	L6	L6.1											This study
1924590	C	G	L6	L6.1											This study
276363	C	T	L6	L6.1	L6.1.1								✚
2408442	G	A	L6	L6.1	L6.1.2								✚
2485234	C	T	L6	L6.1	L6.1.3								✚
1577846	G	A	L6	L6.2											This study
420308	C	T	L6	L6.2											This study
918646	G	A	L6	L6.2	L6.2.1								✚
1120159	G	A	L6	L6.2	L6.2.2								✚
305707	C	T	L6	L6.2	L6.2.3								✚
1221279	C	T	L6	L6.3											This study
1870173	G	A	L6	L6.3											This study
2641658	A	C	L6	L6.3	L6.3.1								✚
1588746	C	T	L6	L6.3	L6.3.2								✚
1667070	G	A	L6	L6.3	L6.3.3								✚
1137518	G	A	L7					✚	✚
1561245	C	T	L7						✚
221190	G	T	L8					✚	✚
2750052	G	A	L9					✚	✚
3370805	G	C	L9						✚
904090	T	C	M.caprae					✚	✚					✚
1069305	G	C	M.caprae						✚					✚
62768	A	G	M.bovis					✚	✚
3371401	G	A	M.bovis						✚
44812	G	T	M.orygis					✚	✚					✚
1236745	G	C	M.orygis						✚					✚
2874797	G	T	M.microti											✚
3688579	G	A	M.microti											✚
348280	G	T	M.pinnipedii											✚
458156	G	A	M.pinnipedii											✚
